# Supplementary material for: Predicting hedgehog mortality risks on British roads using habitat suitability modelling
Source: PeerJ. 2020 Jan 21;7:e8154. doi: 10.7717/peerj.8154 (PMC6979406; doi:10.7717/peerj.8154)
Supplement: Supplemental Information 1 [file peerj-08-8154-s001.zip]

Archive with 5 entries (4 files):
- For DRYAD/
- For DRYAD/B_Hedgehog_lowres_Ps.Rmd
- For DRYAD/F_Hogs_local_Pseudo_all.Rmd
- For DRYAD/GAM_rdkill.Rmd
- For DRYAD/Presence data.xlsx
