# Supplementary material for: Predicting hedgehog mortality risks on British roads using habitat suitability modelling
Source: PeerJ. 2020 Jan 21;7:e8154. doi: 10.7717/peerj.8154 (PMC6979406; doi:10.7717/peerj.8154)
Supplement: Supplemental Information 1 [file peerj-08-8154-s001.zip › For DRYAD/B_Hedgehog_lowres_Ps.Rmd]

---
title: "_Hogs_"
author: "Patrick Wright"
date: "June 2019"
output:
  html_document:
    self_contained: no
  word_document: default
---
Save this script to your working directory, where outputs will be stored.

```{r "setup", cache = FALSE}
require("knitr")
opts_knit$set(root.dir = "Path") #set directory
knitr::opts_chunk$set(fig.width=12, fig.height=8, fig.path='Outputs/_Hogs_/Figs/',
                      echo=TRUE, warning=FALSE, message=FALSE)
```


## Load required packages
```{r load packages}

require(ENMeval)
require(raster)
require(sp)
require(rgdal)
require(dismo)
require(rgeos)
require(MASS)
require(knitr)
require(ggplot2)
require(rgdal)
require(lattice)
require(usdm)
require(rasterVis)
require(viridis)

```


##Description
This script trains and tests your species model using the MaxEnt algorithm. It splits presence and pseudoabsence data in spatially aggregated folds for training and testing to reduce the possibility of spatial autocorrelation falsely inflating model performance measures. Models are first run using default settings to identify the 'scale of effect' for each variable out of the scales provided. The ENMeval package is then used to find the optimal MaxEnt feature settings and regularisation parameter. The final model is then run with these settings and all data to get final predictions. 

This model is run at the population range scale.

##Before running this script
- Use find and replace to swap "_Hogs_" species name with shorthand species name throughout entire script: "_name_"
- Create a folder in the Inputs and Outputs folder called "_Hogs_" (swap with species name)
- Create environmental geographic variables at the scales of interest - these all need to have the same resolution and extent. This example measures predictors at 5 and 10 km scales (5 km resolution). These should be stored in separate folders, but have exactly the same names.
- Run the 'A_prepare_data_populationrange.Rmd' script to prepare pseudoabsences 
- Download Maxent from http://biodiversityinformatics.amnh.org/open_source/maxent/. Then, place the file 'maxent.jar' in the 'java' folder of the dismo R package. The user can locate that folder by typing: system.file("java", package="dismo")
- Save species data as a csv with easting and northing fields labelled "x" and "y". These species data should be filtered so that they match the resolution and time period of the model. 


##Data preparation 

###Read in pseudoabsence data and environmental variables 
```{r read_Regional_data}
#build a raster stack stack by pointing to a folder where ascii files are stored
files5 <- list.files("Inputs/MaxEntEGVs_1km/",pattern="asc", full.names=TRUE)
files10 <- list.files("Inputs/MaxEntEGVs_3km/",pattern="asc", full.names=TRUE)

RegionalGrids5<- raster::stack(files5)
RegionalGrids10<- raster::stack(files10)
bng = '+proj=tmerc +lat_0=49 +lon_0=-2 +k=0.9996012717 +x_0=400000 +y_0=-100000 +ellps=airy +datum=OSGB36 +units=m +no_defs'#Britsih National Grid
projection(RegionalGrids5) <- bng
projection(RegionalGrids10) <- bng

names(RegionalGrids5)#check names
names(RegionalGrids10)#check names

levelplot(RegionalGrids5[[1]], main = 'Grid input example')#try mapping rasters 

#Bring in pseudoabsence data
biased.bg=read.csv("Inputs/Pseudoabsences/Final_pseudoabsences.csv")
#biased.bg=read.csv(file.choose())
```


###Bring in species data. 
All species data should be used for the population range model (all times of year, behaviours etc.). Save these in a csv making sure location columns are levelled: x & y (British National Grid - easting and northings)
```{r sort_species_data}

# read all species records into a data table
AllRecords_Hogs_ = read.csv('Inputs/_Hogs_/Coords_allHgrdk.csv') #test on splatter

#Extract lattiude longitude columns
AllRecords_Hogs_ = AllRecords_Hogs_[,c("x","y")]

AllRecords_Hogs_ = AllRecords_Hogs_[complete.cases(AllRecords_Hogs_), ]#remove any records with missing data

# which records are duplicates?
dups_Hogs_ <- duplicated(AllRecords_Hogs_)
Nodups_Hogs_  <-  AllRecords_Hogs_[!dups_Hogs_, ]#Remove duplicates

#create spatial file for species locations
Nodups_Hogs__sp = SpatialPoints(Nodups_Hogs_)
plot(Nodups_Hogs__sp, main = 'Species data')
 
```

###Filter records so only one record remains per grid cell. Using function from Amy Whitehead, https://www.r-bloggers.com/converting-shapefiles-to-rasters-in-r/
```{r filter_points}
#Function to turn points to a raster
shp2raster <- function(shp, mask.raster, label, value, transform = FALSE, proj.from = NA,
    proj.to = NA, map = TRUE) {
    require(raster, rgdal)
 
    # use transform==TRUE if the polygon is not in the same coordinate system as
    # the output raster, setting proj.from & proj.to to the appropriate
    # projections
    if (transform == TRUE) {
        proj4string(shp) <- proj.from
        shp <- spTransform(shp, proj.to)
    }
 
    # convert the shapefile to a raster based on a standardised background
    # raster
    r <- rasterize(shp, mask.raster)
    # set the cells associated with the shapfile to the specified value
    r[!is.na(r)] <- value

    # plot map of new raster
    if (map == TRUE) {
        plot(r, main = label, axes = F, box = F)
    }
 
    names(r) <- label
    return(r)
}

#Run function for this species' data
Nodups_Hogs__sp2 <- shp2raster (Nodups_Hogs__sp, RegionalGrids5[[1]], label="Presence", value = 1, transform = FALSE, proj.from = NA, proj.to = NA, map = TRUE)

#convert this raster back into points
Nodups_Hogs_ <- rasterToPoints(Nodups_Hogs__sp2, fun=NULL, spatial=TRUE) 

#create spatial file for species locations
Nodups_Hogs__sp = SpatialPoints(Nodups_Hogs_)

#clip species locations to study area (https://www.r-bloggers.com/clipping-spatial-data-in-r/)
boundary = readOGR(dsn="\\\\researchstore.uscs.susx.ac.uk/lifesci-ruby/ruby/lab-fm/Personal/Jean-Patrick/HSM/ForPatrick_B/OtherData", layer="GB_As_One")#folder and name of boundary shapefile

crs(boundary) <-bng  #set projection to BNG
crs(Nodups_Hogs__sp) <-bng
Nodups_Hogs__sp <- Nodups_Hogs__sp[boundary, ]#clip species data by study area

plot(Nodups_Hogs__sp, main = 'Species data cleaned')

#create dataframe from points
Nodups_Hogs_df <- as.data.frame(Nodups_Hogs__sp)

```


###Split the presence data into spatially aggregated folds using k-mean clustering
```{r spatial_folds}
#Extract locations for species presence
occs_Hogs_ = Nodups_Hogs_df [,c("x","y")]

kmeans_Hogs_ <- kmeans(occs_Hogs_, 3)#split into three folds using k means function

occ.grp_Hogs_ <- kmeans_Hogs_$cluster

plot(occs_Hogs_, pch=21, bg=occ.grp_Hogs_+3, main = 'Species data folds')

```

###Save presence data folds as csv
```{r write_occ_folds}
occ_df_Hogs_= as.data.frame(cbind(occs_Hogs_, occ.grp_Hogs_))

#Sample size of each fold?
length(which(occ_df_Hogs_$occ.grp_Hogs_==1)) # size of species data fold 1
length(which(occ_df_Hogs_$occ.grp_Hogs_==2)) # size of species data fold 2
length(which(occ_df_Hogs_$occ.grp_Hogs_==3)) # size of species data fold 3


write.csv(occ_df_Hogs_, file ="Inputs/_Hogs_/_Hogs_occ_Ps.csv", eol = "\n", na = "NA", row.names=FALSE)#save data folds
```


###Split pseudoabsences by spatially aggregated folds, based on centers of k-means clustering of species data folds. Using code from https://cran.r-project.org/web/packages/ENMeval/vignettes/ENMeval-vignette.html 
```{r split_bg}
centers <- kmeans_Hogs_$center

bg_Hogs_=biased.bg # copy pseudoabsence data
d <- pointDistance(bg_Hogs_, centers, lonlat=F)#calculate distance
bg_Hogs_.grp <- apply(d, 1, function(x) which(x==min(x)))#add points to the fold each point is closest to

plot(bg_Hogs_, pch=22,  bg=bg_Hogs_.grp+3,  main = "Data folds with species data overlaid")+
  points(Nodups_Hogs_, pch = 11)

```

###Save background data groups as csv
```{r save_bg_folds}
bg_Hogs__df= as.data.frame(cbind(bg_Hogs_, bg_Hogs_.grp))

#Sample size of each fold?
length(which(bg_Hogs__df$bg_Hogs_.grp==1)) # background data fold 1 size
length(which(bg_Hogs__df$bg_Hogs_.grp==2)) # background data fold 2 size
length(which(bg_Hogs__df$bg_Hogs_.grp==3)) # background data fold 3 size

write.csv(bg_Hogs__df, file ='Inputs/_Hogs_/_Hogs__bg_Ps.csv', eol = "\n", na = "NA", row.names=FALSE)
```


##Identify best scales for each predictor
Use univariate (jackknife) tests to find the scale which has the best performance, based on training gain. 
This method uses default settings and all presence data.

```{r Identify_best_scales}

#Run with 3 km scale variables
Maxent_Hogs_3<-dismo::maxent( RegionalGrids10, Nodups_Hogs_df , a = bg_Hogs_, path=paste('\\\\researchstore.uscs.susx.ac.uk/lifesci-ruby/ruby/lab-fm/Shared resources/Hedgehog_mortality/Maxent/LowRes/Outputs/_Hogs_/Maxent_3'),  args=c( 
  
  'betamultiplier=1',
  "linear",
  "hinge",
  "quadratic",
  "product",
  "threshold",
  "autofeature",
  'threads=4',
  'responsecurves=true',
  'jackknife=true'
))

#Run with 1 km scale variables
Maxent_Hogs_1<-dismo::maxent(RegionalGrids5, Nodups_Hogs_df,  a = bg_Hogs_, path=paste('\\\\researchstore.uscs.susx.ac.uk/lifesci-ruby/ruby/lab-fm/Shared resources/Hedgehog_mortality/Maxent/LowRes/Outputs/_Hogs_/Maxent_1'),  args=c( 
  
  'betamultiplier=1',
  "linear",
  "hinge",
  "quadratic",
  "product",
  "threshold",
  "autofeature",
  'threads=4',
  'responsecurves=true',
  'jackknife=true'
))


#Read in results csv file for both models
Maxent_Hogs_3_results = read.csv2('Outputs/_Hogs_/Maxent_3/maxentResults.csv', sep = ",",  header=T, check.names=T )
Maxent_Hogs_1_results = read.csv2('Outputs/_Hogs_/Maxent_1/maxentResults.csv', sep = ",",  header=T, check.names=T)
#Add scale attribute


#Select only the jackknife training results
Maxent_Hogs_3_resultsVI =Maxent_Hogs_3_results[ , grep("Training.gain.with.only" , names( Maxent_Hogs_3_results) ) ]
Maxent_Hogs_1_resultsVI =Maxent_Hogs_1_results[ , grep("Training.gain.with.only" , names( Maxent_Hogs_1_results) ) ]


#Combine results
Maxent_HogAll_results = rbind (Maxent_Hogs_1_resultsVI, Maxent_Hogs_3_resultsVI)#combine results
names(Maxent_HogAll_results)
Maxent_HogAll_results=as.data.frame(t(Maxent_HogAll_results))
colnames(Maxent_HogAll_results) <- c("s1", "s3")

#works out which scale has largest trainign gain for each variable
Maxent_HogAll_results$BestScale=as.numeric(as.character(Maxent_HogAll_results$s3))>as.numeric(as.character(Maxent_HogAll_results$s1))   #TRUE if scale 5 is optimum, FALSE if scale 3 is optimum
Maxent_HogAll_results$BestScale[Maxent_HogAll_results$BestScale == "TRUE"] <- "3"  #Replace TRUE with 3
Maxent_HogAll_results$BestScale[Maxent_HogAll_results$BestScale == "FALSE"] <- "1"  #Replace FALSE with 1

Maxent_HogAll_results#This shows you the optimal scale for each variable


```


##IMPORTANT: 
Now copy the variables measured at there best scale into a new folder: "Inputs/_Hogs_/BestScale_EGVs", so you have one of each variable in this new folder.You can update variable data names now if you want to, so you can keep track of what scale a variable is measured at.


##Check for multi-collinearity between predictors
The 'vif' function calculations VIFs for each variable, with all variables present identify variables using 'vifstep' that have little correlation based on VIFs- can be defined as an object and used to take an appropriate subset of variables
A protocol for data exploration to avoid common statistical problems - provides useful advice and a much need reference for justifying VIF thresholds (they recommend a threshold of 3). The paper is here: http://onlinelibrary.wiley.com/doi/10.1111/j.2041-210X.2009.00001.x/full
```{r multicollinearity}

filesBest <- list.files("Inputs/_Hogs_/BestScale_EGVs_Psd/",pattern="asc", full.names=TRUE)#make sure to copy across best performing predictors here first

RegionalGridsBest<- raster::stack(filesBest)#stack rasters

bng = '+proj=tmerc +lat_0=49 +lon_0=-2 +k=0.9996012717 +x_0=400000 +y_0=-100000 +ellps=airy +datum=OSGB36 +units=m +no_defs'
projection(RegionalGridsBest) <- bng#set projection


vifstep(RegionalGridsBest, th = 3, maxobservations = 10000) #run vifstep
RegionalGrids_VIF<-vifstep(RegionalGridsBest, th = 3, maxobservations = 10000)# Creates 'VIF' object listing variables that, together, have VIFs < 3 - this is a fairly strict threshold to use.
RegionalGridsFinal <- exclude(RegionalGridsBest, RegionalGrids_VIF) #Uses the object created in the previous line to actually reduce the Predictor variables to an uncorrelated set


```


###Fine-tune Maxent. 
Find the best-performing beta multiplier and feature types using ENMeval and three fold, spatially constrained cross validation
This step can take a while to run.
```{r try_enmeval}
require(dismo)
require(ENMeval)

##First - tune the model using ENMeval###
occ = occs_Hogs_ #cleaned species presence data
env = RegionalGridsFinal#environmental variables
bg.coords = bg_Hogs_#pseudoabsences
bg.grp = bg_Hogs_.grp#group field used for running cross validation
occ.grp = occ.grp_Hogs_#group field used for running cross validation


##run with spatialy constrained data folds
#See here for options: https://rdrr.io/cran/ENMeval/man/ENMevaluate.html
sc_Hogs_= ENMeval::ENMevaluate(occ, env, bg.coords,
            occ.grp, bg.grp, 
            RMvalues = seq(0.5, 4, 0.5),  #try regularisation multipliers of values 0.5 - 4, with 0.5 intervals
		fc = c("L", "LQ", "H", "LQH", "LQHP", "LQHPT"), #try these sets of feature types
		categoricals = NULL,  method = "user", 
		overlap = FALSE, aggregation.factor = c(2, 2), 
		kfolds = NA, bin.output = TRUE, clamp = TRUE,
		rasterPreds = TRUE, parallel = TRUE, numCores = 4, #numCores set to four to speed up processing - adapt as necessary
		progbar = TRUE, updateProgress = FALSE,algorithm='maxent.jar' )


#Save model 
saveRDS(object = sc_Hogs_, file = "Outputs/_Hogs_ENMevaluate_Hogs_Regional_Ps.rds")
#sc1_Hogs_<- readRDS("ENMevaluate_Hogs_Regional.rds") #run if need to re-load model
sc_Hogs_ #model info

results = sc_Hogs_@results #individual model results
sc_Hogs_df = as.data.frame(sc_Hogs_@results) #create dataframe
write.csv(sc_Hogs_df, "Outputs/_Hogs_/AllResults_enm_Ps.csv")#export results as csv


```


```{r, Best_settings}

AllResults_opt <- sc_Hogs_df[ which(sc_Hogs_df$delta.AICc == 0), ]#select the model results with lowest AICc 

AllResults_opt$settings#optimal settings?

AllResults_opt$Mean.AUC#Mean AUC from the cross validation?

AllResults_opt$Var.AUC#AUC std from the cross validation?

AllResults_opt$AICc#AICc

Results.rm = as.vector(AllResults_opt$rm)

write.csv(AllResults_opt, "Outputs/_Hogs_/Bestenm_Ps.csv")#export optimal model results as csv


```


###Plot AIC over model settings
```{r plot_AIC}
eval.plot(sc_Hogs_@results)
AllResults_opt = sc_Hogs_df[ which(sc_Hogs_df$delta.AICc == 0), ]#select the model results with lowest AICc 
AllResults_opt$settings

```

###Plot AUC over model settings
```{r plot_AUC}
#eval.plot(sc_Hogs_@results, 'Mean.AUC', var='Var.AUC')
eval.plot(sc_Hogs_@results, 'avg.test.AUC', variance ='var.test.AUC')

```

###Plot prediction with lowest AICc - raw values
```{r plot_best_model}
aic.opt_Hogs_ <- sc_Hogs_@models[[which(sc_Hogs_@results$delta.AICc==0)]]#select the model with lowest AICc 

levelplot((sc_Hogs_@predictions[[which (sc_Hogs_@results$delta.AICc == 0) ]]), margin=FALSE,  col.regions=viridis, main= "Forecasted Roadkill hotspots for Hedgehogs") #plot prediction

```

##Etract variable importance and responce curves
```{r variable_importance_response}

var.importance(aic.opt_Hogs_) # variable importance
write.csv(var.importance(aic.opt_Hogs_), "Outputs/_Hogs_/_Hogs_PS_variable_imp.csv")
density(aic.opt_Hogs_)#plot density charts

```


###Save lambdas file
```{r check_best_model}
#aic.opt_Hogs_@results 
dflambdas=aic.opt_Hogs_@lambdas
write.csv(dflambdas, "Outputs/_Hogs_/_Hogs_PS_lambdas.csv")

```


###Now run the model with all the data and tuned settings to make predictive maps

```{r Final_model}

FinalMaxent_Hogs_<-dismo::maxent( RegionalGridsFinal, Nodups_Hogs_df , a = bg_Hogs_, path=paste('LowRes/Outputs/_Hogs_PseudoRdkill/FinalMaxentModel'),  args=c( 
  
  'betamultiplier=1',#change beta multiplier to optimal settings identified above
  "linear",#change these feature settings to optimal setting (add 'no' as prefix to those features to be excluded e.g. LQHP would mean you would need to add no infront of threshold - nothreshold)
  "nohinge",
  "quadratic",
  "noproduct",
  "nothreshold",
  "noautofeature",
  'threads=4',
  'responsecurves=true',
  'jackknife=true',
  'writeplotdata=true'
))

```


###Print Variable importance for best model
```{r best_model_variable_imp_final}
#plot permutation importance, According to Phillips (2006), the permutation importance of each variable is calculated as follows: "...for each environmental variable in turn, the values of that variable on training presence and background data are randomly permuted. The model is reevaluated on the permuted data, and the resulting drop in training AUC is shown in the table, normalized to percentages."
  
df <- var.importance(FinalMaxent_Hogs_)

df$variable<- factor(df$variable, levels = df$variable[order(df$permutation.importance)])

lattice::xyplot(variable~permutation.importance , data = df,  main = "Variable importance", col = 1)  

```

###Plot response curves for final model
```{r response_best_model_all_data}
response(FinalMaxent_Hogs_, expand=0, range = 'pa')#change to p instead of pa if just want to map over presence range
```


###Plot & save predictive maps - both logistic and raw values
```{r plot_final_model_maps}

#FinalMaxent_Hogs_ <- readRDS("FinalMaxent_Hogs__Hogs_Regional.rds") #run if need to re-load model

pictureMM_Hogs_ <- predict(FinalMaxent_Hogs_, RegionalGridsFinal, args='outputformat=raw', filename='Outputs/_Hogs_/_Hogs__raw_Ps.Gtiff', format="GTiff", overwrite=TRUE) 
pictureMM_Hogs__log <- predict(FinalMaxent_Hogs_, RegionalGridsFinal, args='outputformat=logistic', filename='Outputs/_Hogs_/_Hogs__log_Ps.Gtiff', format="GTiff", overwrite=TRUE) 

#plot prediction

levelplot(pictureMM_Hogs__log, margin=FALSE, col.regions=viridis, main= "Forecasted Hedgehog Roadkill hotspots population range - logistic values")
```


Select occupancy threshold to create binary map
```{r binary_map}

dismo::evaluate( occ, bg_Hogs_, FinalMaxent_Hogs_,RegionalGridsFinal)#the 'full' AUC reported will probably be falsely inflated (larger than the one from cross validation, which should be reported), this is just to get an occupancy threshold
eMax_Hogs_<-dismo::evaluate( occ, bg_Hogs_, FinalMaxent_Hogs_, RegionalGridsFinal)
threshold__Hogs_=dismo::threshold (eMax_Hogs_) 
threshold__Hogs_

```


Create binary presence-absence maps using two thresholds
```{r binary_map2}
# MTSS threshold - recommended for best accuracy 
my.threshold_Hogs_ <- threshold__Hogs_$spec_sens
# Check the documentation for reclassify about just how to set up this classification vector
my.raster.binary_Hogs_ <- reclassify(pictureMM_Hogs__log, c( 0,my.threshold_Hogs_,0, my.threshold_Hogs_,1,1 ))

writeRaster(my.raster.binary_Hogs_, filename = 'Outputs/_Hogs_/_Hogs__01_Ps.GTiff', overwrite=TRUE, format='GTiff')##Did not plot


plot(my.raster.binary_Hogs_,  main = "Forecasted Hedgehog Roadkill Hotspots", sub="Current conditions, MTSS threshold")


```
