# Supplementary material for: Predicting hedgehog mortality risks on British roads using habitat suitability modelling
Source: PeerJ. 2020 Jan 21;7:e8154. doi: 10.7717/peerj.8154 (PMC6979406; doi:10.7717/peerj.8154)
Supplement: Supplemental Information 1 [file peerj-08-8154-s001.zip › For DRYAD/F_Hogs_local_Pseudo_all.Rmd]

---
title: "_Hogs_"
author: "Chloe Bellamy"
date: "2018"
output:
  html_document: 
      self_contained: no
---
Save this script to your working directory, where outputs will be stored.

```{r "setup", cache = FALSE}
require("knitr")
opts_knit$set(root.dir = "\\\\Path/HighRes/") #set directory
knitr::opts_chunk$set(fig.width=12, fig.height=8, fig.path='_Hogs_/Figs/',
                      echo=TRUE, warning=FALSE, message=FALSE)
```


## Load required packages
```{r load packages}

require(ENMeval)
require(raster)
require(sp)
require(rgdal)
require(dismo)
require(rgeos)
require(MASS)
require(knitr)
require(ggplot2)
require(rgdal)
require(lattice)
require(usdm)
require(rasterVis)
require(viridis)

```

##Description
This script trains and tests your species model using the MaxEnt algorithm. It splits presence and pseudoabsence data in spatially aggregated folds for training and testing to reduce the possibility of spatial autocorrelation falsely inflating model performance measures. Models are first run using default settings to identify the 'scale of effect' for each variable out of the scales provided. The ENMeval package is then used to find the optimal MaxEnt feature settings and regularisation parameter. The final model is then run with these settings and all data to get final predictions. 

This model is run at the local scale. It brings in the predictions from the home range model.

##Before running this script
- Use find and replace to swap "_Hogs_" species name with shorthand species name throughout entire script: "_name_"
- Create a folder in the Inputs and Outputs folder called "_Hogs_" (swap with species name)
- Create environmental geographic variables at the scales of interest - these all need to have the same resolution and extent. This example measures predictors at 1 and 3 km scales (1 km resolution). These should be stored in separate folders, but have exactly the same names.
- Run the 'A_prepare_data_populationrange.Rmd', 'B_Hogs_populationrange', 'C_prepare_data_homerange.Rmd', 'D_Hogs_homerange' & 'E_prepare_data_local.Rmd' scripts to prepare pseudoabsences & run 
- Download Maxent from http://biodiversityinformatics.amnh.org/open_source/maxent/. Then, place the file 'maxent.jar' in the 'java' folder of the dismo R package. The user can locate that folder by typing: system.file("java", package="dismo")
- Save species data as a csv with easting and northing fields labelled "x" and "y". These species data should be filtered so that they match the resolution and time period of the model (in this case, any records made at a resolution coarser than 100 m (six figure grid references) were removed beforehand)

##Data preparation 

###Read in pseudoabsence data and environmental variables created by the 'A_PreparePseudoabsenceAndEGVData.Rmd' script
```{r read_Local_data}
#build a raster stack stack by pointing to a folder where ascii files are stored
files100 <- list.files("Inputs/MaxEntEGVs_100m_all/",pattern="all.asc", full.names=TRUE)
files500 <- list.files("Inputs/MaxEntEGVs_500m_all/",pattern="all.asc", full.names=TRUE)

LocalGrids100<- raster::stack(files100)
LocalGrids500<- raster::stack(files500)
bng = '+proj=tmerc +lat_0=49 +lon_0=-2 +k=0.9996012717 +x_0=400000 +y_0=-100000 +ellps=airy +datum=OSGB36 +units=m +no_defs'#Britsih National Grid
projection(LocalGrids100) <- bng
projection(LocalGrids500) <- bng

names(LocalGrids100)#check names
names(LocalGrids500)#check names


#Bring in pseudoabsence data
biased.bgMW=read.csv("Pseudoabsence/Pseudoabsences_MW.csv")
biased.bgB=read.csv("Pseudoabsence/Pseudoabsence_Brd.csv")
biased.bgmin=read.csv("Pseudoabsence/Minor_Pseudoabsence.csv")
biased.bg<-rbind(biased.bgmin, biased.bgB, biased.bgMW)
biased.bg<- unique(biased.bg)
biased.bg_sp<-SpatialPoints(biased.bg)
biased_ext<-as.data.frame(extract(LocalGrids100[[1]],biased.bg_sp))
#biased_ext<-na.omit(biased_ext)
biased.bg<-data.frame(biased.bg$x, biased.bg$y, biased_ext)
biased.bg<-na.omit(biased.bg)
biased.bg<-data.frame(biased.bg$biased.bg.x, biased.bg$biased.bg.y)
colnames(biased.bg)<-c("x", "y")


levelplot(LocalGrids100[[1]], main = 'Grid input example')#try mapping rasters

```


###Bring in species data. For the Local scale model, focus on a particular behaviour/sex/activity.  Save these in a csv making sure location columns are levelled: x & y (British National Grid - easting and northings)
```{r sort_species_data}

# read all species records into a data table
AllRecords_Hogs_min = read.csv('Inputs/_Hogs_/Allminorcoords.csv')#minor roads
AllRecords_Hogs_maj = read.csv('Inputs/_Hogs_/AllMajcoords.csv')#Maj roads
AllRecords_Hogs_Brd = read.csv('Inputs/_Hogs_/AllBcoords.csv')#B roads

AllRecords_Hogs_<-rbind(AllRecords_Hogs_min,AllRecords_Hogs_maj,AllRecords_Hogs_Brd)
AllRecords_Hogs_<-unique(AllRecords_Hogs_)

#Extract lattiude longitude columns
AllRecords_Hogs_ = AllRecords_Hogs_[,c("x","y")]


AllRecords_Hogs_ = AllRecords_Hogs_[complete.cases(AllRecords_Hogs_), ]#remove any records with missing data

# which records are duplicates?
dups_Hogs_ <- duplicated(AllRecords_Hogs_)
Nodups_Hogs_  <-  AllRecords_Hogs_[!dups_Hogs_, ]#Remove duplicates

#create spatial file for species locations
#

Nodups_Hogs__sp = SpatialPoints(Nodups_Hogs_)

a<-data.frame(extract(LocalGrids100[[1]], Nodups_Hogs_))
b<-cbind(Nodups_Hogs_, a)
c<-na.omit(b)

Nodups_Hogs_<-data.frame(c$x, c$y)
colnames(Nodups_Hogs_)<-c("x", "y")

#create spatial file for species locations
Nodups_Hogs__sp = SpatialPoints(Nodups_Hogs_)
plot(Nodups_Hogs__sp, main = 'Species data')

AllRecords_Hogs_sp<-SpatialPoints(AllRecords_Hogs_)

```

###Filter records so only one record remains per grid cell. Using function from Amy Whitehead, https://www.r-bloggers.com/converting-shapefiles-to-rasters-in-r/
```{r filter_points}

#Function to turn points to a raster
shp2raster <- function(shp, mask.raster, label, value, transform = FALSE, proj.from = NA,
    proj.to = NA, map = TRUE) {
    require(raster, rgdal)
 
    # use transform==TRUE if the polygon is not in the same coordinate system as
    # the output raster, setting proj.from & proj.to to the appropriate
    # projections
    if (transform == TRUE) {
        proj4string(shp) <- proj.from
        shp <- spTransform(shp, proj.to)
    }
 
    # convert the shapefile to a raster based on a standardised background
    # raster
    r <- rasterize(shp, mask.raster)
    # set the cells associated with the shapfile to the specified value
    r[!is.na(r)] <- value

    # plot map of new raster
    if (map == TRUE) {
        plot(r, main = label, axes = F, box = F)
    }
 
    names(r) <- label
    return(r)
}

#Run function for this species' data
Nodups_Hogs__sp2 <- shp2raster (Nodups_Hogs__sp, LocalGrids100[[2]], label="Presence", value = 1, transform = FALSE, proj.from = NA, proj.to = NA, map = TRUE)

#convert this raster back into points
Nodups_Hogs_ <- rasterToPoints(Nodups_Hogs__sp2, fun=NULL, spatial=TRUE) 


#create spatial file for species locations
Nodups_Hogs__sp = SpatialPoints(Nodups_Hogs_)

plot(Nodups_Hogs__sp, main = 'Species data cleaned')


#clip species locations to study area (https://www.r-bloggers.com/clipping-spatial-data-in-r/)
boundary = readOGR(dsn="\\\\Path", layer="GB_As_One")#folder and name of boundary shapefile
crs(boundary) <-bng  #set projection to BNG
crs(Nodups_Hogs__sp) <-bng
Nodups_Hogs__sp <- Nodups_Hogs__sp[boundary, ]#clip species data by study area

#create dataframe from points
Nodups_Hogs_df <- as.data.frame(Nodups_Hogs__sp)

```


###Split the presence data into spatially aggregated folds using k-mean clustering
```{r spatial_folds}
#Extract locations for species presence
occs_Hogs_ = Nodups_Hogs_df [,c("x","y")]

kmeans_Hogs_ <- kmeans(occs_Hogs_, 3)#split into three folds using k means function


occ.grp_Hogs_ <- kmeans_Hogs_$cluster

plot(occs_Hogs_, pch=21, bg=occ.grp_Hogs_+3, main = 'Species data folds')

```

###Save presence data folds as csv
```{r write_occ_folds}
occ_df_Hogs_= as.data.frame(cbind(occs_Hogs_, occ.grp_Hogs_))

#Sample size of each fold?
length(which(occ_df_Hogs_$occ.grp_Hogs_==1))# size of species data fold 1
length(which(occ_df_Hogs_$occ.grp_Hogs_==2))# size of species data fold 2
length(which(occ_df_Hogs_$occ.grp_Hogs_==3))# size of species data fold 3


write.csv(occ_df_Hogs_, file ="Inputs/_Hogs_/_Hogs_occ_allps.csv", eol = "\n", na = "NA", row.names=FALSE)#save data folds
```


###Split pseudoabsences by spatially aggregated folds, based on centers of k-means clustering of species data folds. Using code from https://cran.r-project.org/web/packages/ENMeval/vignettes/ENMeval-vignette.html 
```{r split_bg}
centers <- kmeans_Hogs_$center

bg_Hogs_=biased.bg# copy pseudoabsence data


d <- pointDistance(bg_Hogs_, centers, lonlat=F)#calculate distance
bg_Hogs_.grp <- apply(d, 1, function(x) which(x==min(x)))#add points to the fold each point is closest to

plot(bg_Hogs_, pch=22,  bg=bg_Hogs_.grp+3,  main = "Data folds with species data overlaid")+
  points(Nodups_Hogs_, pch = 11)

```

###Save background data groups as csv
```{r save_bg_folds}
bg_Hogs__df= as.data.frame(cbind(bg_Hogs_, bg_Hogs_.grp))

#Sample size of each fold?
length(which(bg_Hogs__df$bg_Hogs_.grp==1))# background data fold 1 size
length(which(bg_Hogs__df$bg_Hogs_.grp==2))# background data fold 2 size
length(which(bg_Hogs__df$bg_Hogs_.grp==3))# background data fold 3 size

write.csv(bg_Hogs__df, file ='Inputs/_Hogs_/_Hogs__bg_allPs.csv', eol = "\n", na = "NA", row.names=FALSE)
```


##Identify best scales for each predictor
Use univariate (jackknife) tests to find the scale which has the best performance, based on training gain. 
This method uses default settings and all presence data.

```{r Identify_best_scales}

#Run with 1 km scale variables
Maxent_Hogs_100<-maxent( LocalGrids100, Nodups_Hogs_df , a = bg_Hogs_, path=paste('\\\\researchstore.uscs.susx.ac.uk/lifesci-ruby/ruby/lab-fm/Shared Resources/Hedgehog_mortality/Maxent/HighRes/_Hogs_/Maxent_100_allps'),  args=c( 
  
  'betamultiplier=1',
  "linear",
  "hinge",
  "quadratic",
  "product",
  "threshold",
  "autofeature",
  'threads=4',
  'responsecurves=true',
  'jackknife=true'
))

#Run with 3 km scale variables
Maxent_Hogs_500<-maxent(LocalGrids500, Nodups_Hogs_df,  a = bg_Hogs_, path=paste('\\\\researchstore.uscs.susx.ac.uk/lifesci-ruby/ruby/lab-fm/Shared Resources/Hedgehog_mortality/Maxent/HighRes/_Hogs_/Maxent_500_allps'),  args=c( 
  
  'betamultiplier=1',
  "linear",
  "hinge",
  "quadratic",
  "product",
  "threshold",
  "autofeature",
  'threads=4',
  'responsecurves=true',
  'jackknife=true'
))


#Read in results csv file for both models
Maxent_Hogs_100_results = read.csv2('_Hogs_/Maxent_100_allps/maxentResults.csv', sep = ",",  header=T, check.names=T )
Maxent_Hogs_500_results = read.csv2('_Hogs_/Maxent_500_allps/maxentResults.csv', sep = ",",  header=T, check.names=T)


#Add scale attribute


#Select only the jackknife training results
Maxent_Hogs_100_resultsVI =Maxent_Hogs_100_results[ , grep("Training.gain.with.only" , names( Maxent_Hogs_100_results) ) ]
colnames(Maxent_Hogs_100_resultsVI)

Maxent_Hogs_500_resultsVI =Maxent_Hogs_500_results[ , grep("Training.gain.with.only" , names( Maxent_Hogs_500_results) ) ]

#Combine results
Maxent_Hogs_results = rbind (Maxent_Hogs_100_resultsVI, Maxent_Hogs_500_resultsVI)#combine results
names(Maxent_Hogs_results)
Maxent_Hogs_results=as.data.frame(t(Maxent_Hogs_results))
colnames(Maxent_Hogs_results) <- c("s100", "s500")


Maxent_Hogs_results$BestScale=as.numeric(as.character(Maxent_Hogs_results$s500))>as.numeric(as.character(Maxent_Hogs_results$s100))
Maxent_Hogs_results$BestScale[Maxent_Hogs_results$BestScale == "TRUE"] <- "500"  #Replace TRUE with 500
Maxent_Hogs_results$BestScale[Maxent_Hogs_results$BestScale == "FALSE"] <- "100"  #Replace FALSE with 100

Maxent_Hogs_results#This shows you the optimal scale for each variable


```

##IMPORTANT: 
Now copy the variables measured at there best scale into a new folder: "Inputs/_Hogs_/BestScale_EGVs", so you have one of each variable in this new folder.You can update variable data names now if you want to, so you can keep track of what scale a variable is measured at.


##Bring in home range logistic predictions 
```{r landscape}

filesBest <- list.files("Inputs/_Hogs_/BestScale_EGVs_allps/",pattern="asc", full.names=TRUE)#copy across best performing predictors here first
LocalGridsBest<- raster::stack(filesBest)


bng = '+proj=tmerc +lat_0=49 +lon_0=-2 +k=0.9996012717 +x_0=400000 +y_0=-100000 +ellps=airy +datum=OSGB36 +units=m +no_defs'
projection(LocalGridsBest) <- bng
ex = extent( LocalGridsBest[[1]])
#ex = extent( LocalGridsBest)


f <- "Path/LowRes/Outputs/_Hogs_/_Hogs__log_Ps.tif" #point to population range logistic output
Landscape_HSM<- raster(f, crs = bng)#convert to raster
projection(Landscape_HSM) <- bng

#Convert to same resolution and extent as the Local variables
#have to  do it this way because cannot allocate enough memory for'projectRaster'
fact = xres(Landscape_HSM)/xres( LocalGridsBest[[1]])#what factor to dissagrgate by
Landscape_HSM2 = disaggregate(Landscape_HSM, fact=c(fact,fact), method='bilinear', ext = ex, crs = bng) 
Landscape_HSM2 = crop(Landscape_HSM2, ex)
Landscape_HSM2 = setExtent(Landscape_HSM2, ex)

Landscape_HSM2= resample(Landscape_HSM2, LocalGridsBest[[1]])
Landscape_HSM2 = raster::mask(Landscape_HSM2, LocalGridsBest[[1]])

projection(Landscape_HSM2) <- bng 

plot(Landscape_HSM2)


#include in raster stack
LocalGridsBest<- raster::stack(LocalGridsBest, Landscape_HSM2)

```

##Check for multi-collinearity between predictors
The 'vif' function calculations VIFs for each variable, with all variables present identify variables using 'vifstep' that have little correlation based on VIFs- can be defined as an object and used to take an appropriate subset of variables
A protocol for data exploration to avoid common statistical problems - provides useful advice and a much need reference for justifying VIF thresholds (they recommend a threshold of 3). The paper is here: http://onlinelibrary.wiley.com/doi/10.1111/j.2041-210X.2009.00001.x/full
```{r multicollinearity}

#Because the raster stack has such a fine resolution, we need to sample cells from it first, using the location of the pseudoabsences
#Combine all pseudoabences
values1 = extract(LocalGridsBest, biased.bg)
vifstep(values1, th = 3, maxobservations = 10000) 
LocalGrids_VIF<-vifstep(values1, th = 3, maxobservations = 10000)# Creates 'VIF' object listing variables that, together, have VIFs < 3 - this is a fairly strict threshold to use.
LocalGrids1Final <- exclude(LocalGridsBest, LocalGrids_VIF) #Use the object created in the previous line to actually reduce the Predictor variables to be an uncorrelated set


```


###Fine-tune Maxent. 
Find the best-performing beta multiplier and feature types using ENMeval and three fold, spatially constrained cross validation
This has been broken down into chunks at this resolution because of the memory required. Also only testing beta multipliers of 1,2,3,4 (not 0.5 steps)

This will take a long time to run! Leave overnight!


```{r try_enmeval}


require(ENMeval)

occ = occs_Hogs_#the presence data
env =  LocalGrids1Final#the environmental grids
bg.coords = bg_Hogs_#the background data
bg.grp = bg_Hogs_.grp# the cross validation groups - presence
occ.grp = occ.grp_Hogs_# the cross validation groups - background

##run with spatialy constrained data folds - LQ
sc1_Hogs_LQ= ENMeval::ENMevaluate(occ, env, bg.coords,
           occ.grp = occ.grp_Hogs_, bg.grp = bg_Hogs_.grp, 
            RMvalues = seq(1, 2, 1),  #try regularisation multipliers of values 1 - 4, with intervals of 1
		fc = c( "LQ"), #try these sets of feature types
		categoricals = NULL,  method = "user", 
		overlap = FALSE, aggregation.factor = c(2, 2), 
		kfolds = NA, bin.output = TRUE, clamp = TRUE,
		rasterPreds = TRUE, parallel = TRUE, numCores = 2, #numCores set to four to speed up processing
		progbar = TRUE, updateProgress = TRUE, algorithm = 'maxent.jar')

#Save model results
saveRDS(object = sc1_Hogs_LQ, file = "Outputs/_Hogs_NonRandom_All/ENMevaluate_Hogs_Local_LQ_allps.rds")
#sc1_Hogs_LQ = readRDS("Outputs/_Hogs_NonRandom_All/ENMevaluate_Hogs_Local_LQ.rds")
sc1_Hogs_LQ #model info
sc1_Hogs_LQ@results #individual model results
sc1_Hogs_LQ_df = as.data.frame(sc1_Hogs_LQ@results) #individual model results
rm(sc1_Hogs_LQ)#remove to save memory

##run with spatialy constrained data folds - LQ
sc1_Hogs_LQ2= ENMeval::ENMevaluate(occ, env, bg.coords,
           occ.grp = occ.grp_Hogs_, bg.grp = bg_Hogs_.grp, 
            RMvalues = seq(3, 4, 1),  #try regularisation multipliers of values 1 - 4, with intervals of 1
		fc = c( "LQ"), #try these sets of feature types
		categoricals = NULL,  method = "user", 
		overlap = FALSE, aggregation.factor = c(2, 2), 
		kfolds = NA, bin.output = TRUE, clamp = TRUE,
		rasterPreds = TRUE, parallel = TRUE, numCores = 2, #numCores set to four to speed up processing
		progbar = TRUE, updateProgress = TRUE, algorithm = 'maxent.jar')


#Save model results
saveRDS(object = sc1_Hogs_LQ2, file = "Outputs/_Hogs_NonRandom_All/ENMevaluate_Hogs_Local_LQ2_allps.rds")
#sc1_Hogs_LQ = readRDS("Outputs/_Hogs_/ENMevaluate_Hogs_Local_LQ.rds")
sc1_Hogs_LQ2 #model info
sc1_Hogs_LQ2@results #individual model results
sc1_Hogs_LQ2_df = as.data.frame(sc1_Hogs_LQ2@results) #individual model results
rm(sc1_Hogs_LQ2)#remove to save memory


##run with spatialy constrained data folds - LQH
sc1_Hogs_LQH= ENMeval::ENMevaluate(occ, env, bg.coords,
           occ.grp = occ.grp_Hogs_, bg.grp = bg_Hogs_.grp,  
            RMvalues = seq(1, 2, 1),  #try regularisation multipliers of values 1 - 4, with intervals of 1
		fc = c( "LQH"), #try these sets of feature types
		categoricals = NULL,  method = "user", 
		overlap = FALSE, aggregation.factor = c(2, 2), 
		kfolds = NA, bin.output = TRUE, clamp = TRUE,
		rasterPreds = TRUE, parallel = TRUE, numCores = 2, #numCores set to four to speed up processing
		progbar = TRUE, updateProgress = TRUE,algorithm = 'maxent.jar')


#Save model results
saveRDS(object = sc1_Hogs_LQH, file = "Outputs/_Hogs_NonRandom_All/ENMevaluate_Hogs_Local_LQH_allps.rds")
#sc1_Hogs_LQH = readRDS("Outputs/_Hogs_/ENMevaluate_Hogs_Local_LQH.rds")
sc1_Hogs_LQH #model info
sc1_Hogs_LQH@results #individual model results
sc1_Hogs_LQH_df = as.data.frame(sc1_Hogs_LQH@results) #individual model results
rm(sc1_Hogs_LQH)


##run with spatialy constrained data folds - LQH
sc1_Hogs_LQH2= ENMeval::ENMevaluate(occ, env, bg.coords,
           occ.grp = occ.grp_Hogs_, bg.grp = bg_Hogs_.grp,  
            RMvalues = seq(3, 4, 1),  #try regularisation multipliers of values 1 - 4, with intervals of 1
		fc = c( "LQH"), #try these sets of feature types
		categoricals = NULL,  method = "user", 
		overlap = FALSE, aggregation.factor = c(2, 2), 
		kfolds = NA, bin.output = TRUE, clamp = TRUE,
		rasterPreds = TRUE, parallel = TRUE, numCores = 2, #numCores set to four to speed up processing
		progbar = TRUE, updateProgress = TRUE, algorithm = 'maxent.jar')


#Save model results
saveRDS(object = sc1_Hogs_LQH2, file = "Outputs/_Hogs_NonRandom_All/ENMevaluate_Hogs_Local_LQH2_allps.rds")
#sc1_Hogs_LQH = readRDS("Outputs/_Hogs_/ENMevaluate_Hogs_Local_LQH.rds")
sc1_Hogs_LQH2 #model info
sc1_Hogs_LQH2@results #individual model results
sc1_Hogs_LQH2_df = as.data.frame(sc1_Hogs_LQH2@results) #individual model results
rm(sc1_Hogs_LQH2)


##run with spatialy constrained data folds - LQHP
sc1_Hogs_LQHP= ENMeval::ENMevaluate(occ, env, bg.coords,
           occ.grp = occ.grp_Hogs_, bg.grp = bg_Hogs_.grp,  
            RMvalues = seq(1, 2, 1),  #try regularisation multipliers of values 1 - 4, with intervals of 1
		fc = c( "LQHP"), #try these sets of feature types
		categoricals = NULL,  method = "user", 
		overlap = FALSE, aggregation.factor = c(2, 2), 
		kfolds = NA, bin.output = TRUE, clamp = TRUE,
		rasterPreds = TRUE, parallel = TRUE, numCores = 2, #numCores set to four to speed up processing
		progbar = TRUE, updateProgress = TRUE,algorithm = 'maxent.jar')


#Save model results
saveRDS(object = sc1_Hogs_LQHP, file = "Outputs/_Hogs_NonRandom_All/ENMevaluate_Hogs_Local_LQHP_allps.rds")
#sc1_Hogs_LQHP = readRDS("Outputs/_Hogs_/ENMevaluate_Hogs_Local_LQHP.rds")
sc1_Hogs_LQHP #model info
sc1_Hogs_LQHP@results #individual model results
sc1_Hogs_LQHP_df = as.data.frame(sc1_Hogs_LQHP@results) #individual model results
rm(sc1_Hogs_LQHP)

##run with spatialy constrained data folds - LQHP
sc1_Hogs_LQHP2= ENMeval::ENMevaluate(occ, env, bg.coords,
           occ.grp = occ.grp_Hogs_, bg.grp = bg_Hogs_.grp,  
            RMvalues = seq(3, 4, 1),  #try regularisation multipliers of values 1 - 4, with intervals of 1
		fc = c( "LQHP"), #try these sets of feature types
		categoricals = NULL,  method = "user", 
		overlap = FALSE, aggregation.factor = c(2, 2), 
		kfolds = NA, bin.output = TRUE, clamp = TRUE,
		rasterPreds = TRUE, parallel = TRUE, numCores = 2, #numCores set to four to speed up processing
		progbar = TRUE, updateProgress = TRUE, algorithm = 'maxent.jar')


#Save model results
saveRDS(object = sc1_Hogs_LQHP2, file = "Outputs_Hogs_NonRandom_All/ENMevaluate_Hogs_Local_LQHP2_allps.rds")
#sc1_Hogs_LQHP = readRDS("Outputs/_Hogs_/ENMevaluate_Hogs_Local_LQHP.rds")

saveRDS(object = sc1_Hogs_LQHP2, file = "Outputs/_Hogs_NonRandom_All/ENMevaluate_Hogs_Local_LQHP2_allps.rds")
#sc1_Hogs_LQHP = readRDS("Outputs/_Hogs_/ENMevaluate_Hogs_Local_LQHP.rds")
sc1_Hogs_LQHP2 #model info
sc1_Hogs_LQHP2@results #individual model results
sc1_Hogs_LQHP2_df = as.data.frame(sc1_Hogs_LQHP2@results) #individual model results
rm(sc1_Hogs_LQHP2)


##run with spatialy constrained data folds - LQHPT
sc1_Hogs_LQHPT= ENMeval::ENMevaluate(occ, env, bg.coords,
           occ.grp = occ.grp_Hogs_, bg.grp = bg_Hogs_.grp, 
            RMvalues = seq(1, 2, 1),  #try regularisation multipliers of values 1 - 4, with intervals of 1
		fc = c( "LQHPT"), #try these sets of feature types
		categoricals = NULL,  method = "user", 
		overlap = FALSE, aggregation.factor = c(2, 2), 
		kfolds = NA, bin.output = TRUE, clamp = TRUE,
		rasterPreds = TRUE, parallel = TRUE, numCores = 2, #numCores set to four to speed up processing
		progbar = TRUE, updateProgress = TRUE, algorithm = 'maxent.jar')


#Save model results
saveRDS(object = sc1_Hogs_LQHPT, file = "Outputs/_Hogs_NonRandom_All/ENMevaluate_Hogs_Local_LQHPT_allps.rds")
#sc1_Hogs_LQHPT = readRDS("Outputs/_Hogs_/ENMevaluate_Hogs_Local_LQHPT.rds")
sc1_Hogs_LQHPT #model info
sc1_Hogs_LQHPT@results #individual model results
sc1_Hogs_LQHPT_df = as.data.frame(sc1_Hogs_LQHPT@results) #individual model results
rm(sc1_Hogs_LQHPT)


##run with spatialy constrained data folds - LQHPT
sc1_Hogs_LQHPT2= ENMeval::ENMevaluate(occ, env, bg.coords,
           occ.grp = occ.grp_Hogs_, bg.grp = bg_Hogs_.grp, 
            RMvalues = seq(3, 4, 1),  #try regularisation multipliers of values 1 - 4, with intervals of 1
		fc = c( "LQHPT"), #try these sets of feature types
		categoricals = NULL,  method = "user", 
		overlap = FALSE, aggregation.factor = c(2, 2), 
		kfolds = NA, bin.output = TRUE, clamp = TRUE,
		rasterPreds = TRUE, parallel = TRUE, numCores = 2, #numCores set to four to speed up processing
		progbar = TRUE, updateProgress = TRUE, algorithm = 'maxent.jar')


#Save model results
saveRDS(object = sc1_Hogs_LQHPT2, file = "Outputs/_Hogs_NonRandom_All/ENMevaluate_Hogs_Local_LQHPT2.rds")
#sc1_Hogs_LQHPT = readRDS("Outputs/_Hogs_/ENMevaluate_Hogs_Local_LQHPT_allps.rds")
sc1_Hogs_LQHPT2 #model info
sc1_Hogs_LQHPT2@results #individual model results
sc1_Hogs_LQHPT2_df = as.data.frame(sc1_Hogs_LQHPT2@results) #individual model results
rm(sc1_Hogs_LQHPT2)

```


```{r try_enmeval}


AllResults = rbind (sc1_Hogs_LQHPT_df, sc1_Hogs_LQHP_df, sc1_Hogs_LQH_df, sc1_Hogs_LQ_df, sc1_Hogs_LQHPT2_df, sc1_Hogs_LQHP2_df, sc1_Hogs_LQH2_df, sc1_Hogs_LQ2_df)#bind model results
write.csv(AllResults, "Outputs/_Hogs_NonRandom_All/AllResults_enm_allps.csv")#save as csv


AllResults_ok = AllResults[complete.cases(AllResults),]#remove those without data
AllResults_ok$delta.AICc.final = AllResults_ok$AICc - min(AllResults_ok$AICc)#calculate final delta AIC across models
AllResults_opt <- AllResults_ok[ which(AllResults_ok$delta.AICc.final == 0), ]#select best model
AllResults_opt

AllResults_opt$settings#optimal settings?
AllResults_opt$Mean.AUC#Mean AUC from the cross validation?
AllResults_opt$Var.AUC#AUC std from the cross validation?
AllResults_opt$AICc#AICc?
Results.rm = as.vector(AllResults_opt$rm)

write.csv(AllResults_opt, "Outputs/_Hogs_NonRandom_All/Bestenm_allps.csv")#export optimal model results as csv


```


###Now run the model with all the data and tuned settings to make predictive maps

```{r Final_model}

FinalMaxent_Hogs_<-maxent(  LocalGrids1Final, Nodups_Hogs_df , a = bg_Hogs_, path=paste('Outputs/_Hogs_NonRandom_All/FinalMaxentModel_allps'),  args=c( 
  
  'betamultiplier=4',#change beta multiplier to optimal settings identified above
  "linear",#change these feature settings to optimal setting (add 'no' as prefix to those features to be excluded e.g. LQHP would mean you would need to add no infront of threshold - nothreshold)
  "hinge",
  "quadratic",
  "product",
  "threshold",
  "noautofeature",
  'threads=4',
  'responsecurves=true',
  'jackknife=true',
  'writeplotdata=true'
))

```


###Print Variable importance for best model
```{r best_model_variable_imp_final}
#plot permutation importance, According to Phillips (2006), the permutation importance of each variable is calculated as follows:"...for each environmental variable in turn, the values of that variable on training presence and background data are randomly permuted. The model is reevaluated on the permuted data, and the resulting drop in training AUC is shown in the table, normalized to percentages."
  
df <- var.importance(FinalMaxent_Hogs_)
df$variable<- factor(df$variable, levels = df$variable[order(df$permutation.importance)])
write.csv(df, "Outputs/_Hogs_NonRandom_All/_Hogs__variable_imp_allps.csv")
lattice::xyplot(variable~permutation.importance , data = df,  main = "Permutation importance", col = 1)  


```

###Plot response curves for final model
```{r response_best_model_all_data}
response(FinalMaxent_Hogs_, expand=0, range = 'pa')#change to p instead of pa if just want to map over presence
```


###Plot predicive maps - both logistic and raw values
```{r plot_final_model_maps}


pictureMM_Hogs_ <- predict(FinalMaxent_Hogs_,  LocalGrids1Final, args='outputformat=raw', filename='Outputs/_Hogs_NonRandom_All/_Hogs__raw_allps.Gtiff', format="GTiff", overwrite=TRUE) 
pictureMM_Hogs__log <- predict(FinalMaxent_Hogs_,  LocalGrids1Final, args='outputformat=logistic', filename='Outputs/_Hogs_NonRandom_All/_Hogs__log_allps.Gtiff', format="GTiff", overwrite=TRUE) 

#plot prediction
levelplot(pictureMM_Hogs__log, margin=FALSE, col.regions=viridis, main= "Forecasted Hedgehog roadkill hotspots" ) 


```


Select occupancy threshold to create binary map
```{r binary_map}

#detach(package:biomod2)
dismo::evaluate( occ, bg_Hogs_, FinalMaxent_Hogs_, LocalGrids1Final)#the 'full' AUC reported will probably be falsely inflated (larger than the one from cross validation, which should be reported), this is just to get an occupancy threshold
eMax_Hogs_<-dismo::evaluate( occ, bg_Hogs_, FinalMaxent_Hogs_,  LocalGrids1Final)
threshold__Hogs_=dismo::threshold (eMax_Hogs_) 
threshold__Hogs_

```


Create binary presence-absence maps using two thresholds
```{r binary_map2}
# MTSS threshold - recommended for best accuracy 
my.threshold_Hogs_ <- threshold__Hogs_$spec_sens
# Check the documentation for reclassify about just how to set up this classification vector
my.raster.binary_Hogs_ <- reclassify(pictureMM_Hogs__log, c( 0,my.threshold_Hogs_,0, my.threshold_Hogs_,1,1 ))

writeRaster(my.raster.binary_Hogs_, filename = "Outputs/_Hogs_NonRandom_All/_Hogs__01_allps.GTiff", overwrite=TRUE, format='GTiff')

plot(my.raster.binary_Hogs_)
```

```{r binary_map3}
#MTP threshold - conservative, minimum training presence value
my.threshold_Hogs_MTP <- threshold__Hogs_$no_omission			
# Check the documentation for reclassify about just how to set up this classification vector
my.raster.binary_Hogs_MTP <- reclassify(pictureMM_Hogs__log, c( 0,my.threshold_Hogs_MTP,0, my.threshold_Hogs_MTP,1,1 ))

writeRaster(my.raster.binary_Hogs_MTP, filename = "Outputs/_Hogs_NonRandom_All/_Hogs__01_MTP_allps.GTiff", overwrite=TRUE, format='GTiff')

plot(my.raster.binary_Hogs_MTP)+
 points(Nodups_Hogs__sp)

```
