# Supplementary material for: Predicting hedgehog mortality risks on British roads using habitat suitability modelling
Source: PeerJ. 2020 Jan 21;7:e8154. doi: 10.7717/peerj.8154 (PMC6979406; doi:10.7717/peerj.8154)
Supplement: Supplemental Information 1 [file peerj-08-8154-s001.zip › For DRYAD/GAM_rdkill.Rmd]

---
title: "GAM"
author: "P Wright"
date: "14 June 2019"
output: html_document
---

```{r}
library (mgcv)

MyFreqsrd<-read.csv("Timeseries_hhrdkill.csv")

MyFreqsrd$date<-as.Date(MyFreqsrd$date, format="%d/%m/%Y")
MyFreqsrd$newdate<-format(MyFreqsrd$date, "%Y-%b-%d")


m <- gamm(Freq ~ s(Month, bs = "cc", k = 12) + s(Months012000), family=poisson,
          data = MyFreqsrd)
summary(m$gam)

layout(matrix(1:2, ncol = 2))
 plot(m$gam, scale = 0)
 layout(1)

 
 layout(matrix(1:2, ncol = 2))
acf(resid(m$lme), lag.max = 36, main = "ACF")
pacf(resid(m$lme), lag.max = 36, main = "pACF")
layout(1)
```

```{r}
ctrl <- list(niterEM = 0, msVerbose = TRUE, optimMethod="L-BFGS-B")
 
 ## AR(1)
 m1 <- gamm(Freq ~ s(Month, bs = "cc", k = 12) + s(Months012000, k = 20),
            data = MyFreqsrd, correlation = corARMA(form = ~ 1|Year, p = 1), family=poisson,
            control = ctrl)
 
 ## AR(2)
 m2 <- gamm(Freq ~ s(Month, bs = "cc", k = 12) + s(Months012000, k = 20),
            data = MyFreqsrd, correlation = corARMA(form = ~ 1|Year, p = 2),family=poisson,
            control = ctrl)
 
 ## AR(3)
 m3 <- gamm(Freq ~ s(Month, bs = "cc", k = 12) + s(Months012000, k = 20),
            data = MyFreqsrd, correlation = corARMA(form = ~ 1|Year, p = 3),family=poisson,
            control = ctrl)


 ## AR(3)
 m4 <- gamm(Freq ~ s(Month, bs = "cc", k = 12) + s(Months012000, k = 20),
            data = MyFreqsrd, correlation = corARMA(form = ~ 1|Year, p = 4),family=poisson,
            control = ctrl)
 
anova(m$lme, m1$lme, m2$lme, m3$lme,m4$lme)


```


```{r}
layout(matrix(1:2, ncol = 2))
 plot(m3$gam, scale = 0)
 layout(1)
 
 summary(m2$gam)

 layout(matrix(1:2, ncol = 2))
 res <- resid(m3$lme, type = "normalized")
 acf(res, lag.max = 36, main = "ACF - AR(3) errors")
 pacf(res, lag.max = 36, main = "pACF- AR(3) errors")
 layout(1)
 
```

```{r}
 want <- seq(1, nrow(MyFreqsrd), length.out = 200)
pdat <- with(MyFreqsrd,
             data.frame(Months012000 = Months012000[want], date = date[want],
                         Month = Month[want]))
 
 ## predict trend contributions
 p  <- predict(m$gam,  newdata = pdat, type = "terms", se.fit = TRUE)
 p1 <- predict(m1$gam, newdata = pdat, type = "terms", se.fit = TRUE)
 p2 <- predict(m2$gam, newdata = pdat, type = "terms", se.fit = TRUE)
 p3 <- predict(m3$gam, newdata = pdat, type = "terms", se.fit = TRUE)
  p4 <- predict(m4$gam, newdata = pdat, type = "terms", se.fit = TRUE)

 ## combine with the predictions data, including fitted and SEs
 pdat <- transform(pdat,
                   p  = p$fit[,2],  se  = p$se.fit[,2],
                   p1 = p1$fit[,2], se1 = p1$se.fit[,2],
                   p2 = p2$fit[,2], se2 = p2$se.fit[,2],
                   p3 = p3$fit[,2], se3 = p3$se.fit[,2],
                   p4 = p4$fit[,2], se4 = p4$se.fit[,2])


```


```{r}
op <- par(mar = c(5,4,2,2) + 0.1)
 ylim <- with(pdat, range(p, p1, p2, p3, p4))
 ylim[1] <- floor(ylim[1])
 ylim[2] <- ceiling(ylim[2])

  plot(Freq - mean(Freq) ~ date, data = MyFreqsrd, type = "n",
      ylab = "Number of roadkill", ylim = ylim, xlab="Date")
 lines(p  ~ date, data = pdat, col = "black")
 lines(p1 ~ date, data = pdat, col = "red")
 lines(p2 ~ date, data = pdat, col = "blue")
 lines(p3 ~ date, data = pdat, col = "forestgreen", lwd = 1)
  lines(p4 ~ date, data = pdat, col = "yellow")

 legend("topleft",
        legend = c("Uncorrelated Errors", paste0("AR(", 1:4, ") Errors")),
        bty = "n", col = c("black","red","blue","forestgreen", "yellow"),
        lty = 1, lwd = c(1,1,1))
 par(op)


```


```{r}
summary(m2$gam)

layout(matrix(1:2, ncol = 2))
plot(m2$gam, scale = 0)
layout(1)

library(mgcViz)
b <- getViz(m2$gam)
o <- plot( sm(b, 1)  )
o + l_fitLine(colour = "black") + #l_rug(mapping = aes(x=x, y=y), alpha = 0.8) +
    l_ciLine(mul = 5, colour = "black", linetype = 2) + scale_x_continuous(name="Month", breaks=c(1,2,3,4,5,6,7,8,9,10,11,12), limits=c(1, 12))+ geom_hline(yintercept = 0, lty=3)+
    #l_points(shape = 19, size = 1, alpha = 0.1) +
  theme_classic() 
```
