# Supplementary material for: Predicting hedgehog mortality risks on British roads using habitat suitability modelling
Source: PeerJ. 2020 Jan 21;7:e8154. doi: 10.7717/peerj.8154 (PMC6979406; doi:10.7717/peerj.8154)
Supplement: Supplemental Information 1 [file peerj-08-8154-s001.zip › For DRYAD/Presence data.xlsx]

## Sheet: National
x	y
457600	1.20568e+06
460600	1.19168e+06
433600	1.17868e+06
428600	1.17768e+06
427600	1.17668e+06
433600	1.17068e+06
430600	1.14568e+06
440600	1.13868e+06
439600	1.13768e+06
437600	1.13268e+06
440600	1.12168e+06
438600	1.10968e+06
326600	1.02568e+06
327600	1.02368e+06
327600	1.02268e+06
328600	1.02168e+06
337600	1.01868e+06
331600	1.01768e+06
331600	1.01668e+06
333600	1.01568e+06
336600	1.01568e+06
335600	1.00868e+06
323600	1.00368e+06
347600	996680
344600	992680
303600	968680
301600	965680
335600	952680
144600	936680
124600	931680
128600	920680
276600	897680
257600	896680
270600	889680
274600	889680
277600	888680
277600	881680
275600	873680
151600	863680
270600	861680
330600	856680
288600	855680
410600	850680
252600	848680
79600	846680
301600	846680
268600	845680
147600	843680
265600	842680
317600	838680
318600	838680
319600	838680
397600	830680
280600	828680
176600	827680
179600	827680
388600	827680
301600	825680
297600	824680
299600	824680
300600	824680
385600	823680
290600	822680
380600	821680
391600	820680
377600	819680
388600	819680
390600	819680
388600	818680
75600	817680
336600	816680
388600	816680
342600	814680
382600	812680
389600	810680
391600	810680
394600	809680
165600	807680
236600	805680
391600	802680
231600	800680
276600	800680
343600	800680
385600	800680
275600	799680
277600	799680
369600	798680
337600	796680
391600	796680
324600	794680
268600	792680
375600	792680
264600	785680
348600	779680
211600	777680
209600	776680
211600	776680
263600	775680
210600	773680
282600	765680
286600	764680
202600	763680
291600	763680
294600	756680
150600	755680
150600	754680
152600	752680
297600	752680
141600	751680
318600	745680
330600	745680
101600	744680
317600	744680
328600	744680
99600	743680
300600	743680
316600	743680
317600	743680
318600	743680
300600	742680
301600	742680
163600	741680
301600	741680
302600	741680
298600	740680
304600	740680
310600	740680
297600	739680
305600	739680
321600	739680
291600	738680
292600	738680
293600	738680
306600	737680
289600	736680
306600	736680
313600	736680
325600	736680
354600	736680
327600	735680
307600	734680
309600	732680
308600	731680
308600	730680
203600	729680
309600	729680
290600	728680
308600	728680
312600	728680
223600	727680
326600	727680
329600	727680
345600	727680
345600	726680
308600	725680
345600	725680
298600	724680
308600	724680
258600	723680
280600	722680
283600	722680
138600	721680
323600	721680
285600	720680
286600	717680
287600	717680
340600	717680
286600	715680
314600	714680
336600	714680
338600	714680
295600	713680
330600	713680
336600	713680
340600	713680
325600	712680
294600	711680
324600	711680
334600	710680
356600	710680
292600	709680
258600	708680
260600	708680
317600	708680
283600	707680
262600	706680
299600	703680
310600	703680
327600	702680
328600	702680
277600	701680
311600	701680
323600	701680
252600	700680
303600	700680
334600	700680
326600	699680
327600	699680
328600	699680
318600	698680
323600	698680
266600	697680
279600	697680
312600	697680
318600	697680
322600	697680
266600	696680
321600	696680
266600	695680
270600	695680
196600	694680
314600	694680
320600	694680
321600	694680
329600	694680
321600	693680
322600	693680
289600	692680
323600	692680
279600	691680
304600	691680
327600	691680
281600	690680
293600	690680
294600	690680
301600	689680
314600	689680
318600	689680
255600	688680
281600	688680
305600	688680
307600	688680
310600	688680
254600	687680
256600	687680
308600	687680
243600	686680
303600	686680
311600	686680
241600	685680
242600	685680
250600	685680
310600	685680
235600	684680
240600	684680
241600	684680
250600	684680
251600	684680
307600	684680
310600	684680
311600	684680
236600	683680
310600	683680
239600	682680
310600	682680
311600	682680
315600	682680
238600	677680
290600	677680
294600	677680
298600	677680
301600	677680
267600	676680
256600	675680
255600	674680
256600	674680
265600	674680
371600	674680
352600	673680
251600	672680
285600	672680
340600	672680
330600	671680
336600	671680
339600	671680
258600	670680
319600	669680
245600	667680
255600	667680
145600	666680
139600	665680
238600	665680
260600	665680
273600	665680
326600	665680
328600	665680
326600	664680
337600	664680
339600	664680
253600	663680
255600	663680
325600	663680
337600	663680
340600	663680
232600	662680
254600	662680
393600	662680
240600	661680
253600	661680
321600	661680
324600	661680
252600	660680
342600	660680
344600	660680
235600	659680
235600	658680
335600	658680
324600	657680
230600	654680
399600	654680
220600	653680
375600	653680
399600	651680
313600	650680
229600	649680
240600	649680
218600	648680
343600	648680
311600	647680
343600	647680
355600	647680
357600	647680
359600	647680
289600	644680
345600	644680
364600	643680
361600	642680
387600	642680
291600	639680
300600	637680
333600	637680
367600	637680
373600	637680
332600	636680
387600	636680
298600	635680
299600	635680
301600	635680
371600	635680
302600	634680
382600	634680
385600	633680
248600	631680
282600	629680
359600	629680
397600	628680
398600	628680
370600	627680
399600	627680
250600	626680
362600	625680
416600	625680
252600	624680
369600	624680
401600	624680
402600	623680
260600	621680
417600	621680
421600	621680
405600	619680
357600	618680
258600	617680
418600	617680
423600	617680
237600	616680
423600	616680
260600	615680
419600	614680
232600	612680
419600	612680
415600	611680
424600	610680
229600	609680
411600	608680
419600	608680
280600	607680
408600	604680
415600	604680
403600	603680
426600	602680
285600	600680
413600	600680
417600	600680
426600	600680
427600	600680
406600	598680
425600	598680
286600	597680
383600	597680
408600	597680
425600	595680
427600	595680
348600	594680
406600	594680
414600	594680
418600	594680
423600	594680
321600	593680
406600	593680
418600	593680
424600	593680
423600	592680
427600	592680
427600	591680
427600	590680
417600	587680
425600	587680
429600	586680
293600	585680
408600	585680
417600	585680
335600	584680
296600	583680
400600	583680
292600	582680
300600	582680
412600	581680
428600	581680
431600	581680
299600	580680
431600	580680
268600	579680
411600	579680
423600	579680
431600	579680
265600	578680
294600	578680
424600	578680
427600	578680
431600	578680
297600	577680
402600	577680
425600	577680
426600	577680
299600	576680
403600	576680
405600	576680
423600	576680
424600	576680
425600	576680
426600	576680
431600	576680
432600	576680
403600	575680
413600	575680
421600	575680
284600	574680
289600	574680
387600	574680
401600	574680
416600	574680
426600	574680
434600	574680
322600	573680
415600	573680
416600	573680
420600	573680
428600	573680
432600	573680
433600	573680
279600	572680
414600	572680
418600	571680
427600	571680
435600	571680
389600	570680
391600	570680
392600	570680
414600	570680
418600	570680
433600	570680
381600	569680
419600	569680
420600	569680
421600	569680
422600	569680
425600	569680
432600	569680
433600	569680
271600	568680
399600	568680
416600	568680
417600	568680
419600	568680
420600	568680
421600	568680
423600	568680
427600	568680
431600	568680
432600	568680
433600	568680
272600	567680
377600	567680
383600	567680
398600	567680
402600	567680
419600	567680
421600	567680
422600	567680
433600	567680
240600	566680
401600	566680
420600	566680
421600	566680
427600	566680
433600	566680
390600	565680
408600	565680
409600	565680
415600	565680
417600	565680
418600	565680
425600	565680
432600	565680
376600	564680
361600	563680
371600	563680
402600	563680
403600	563680
413600	563680
421600	563680
422600	563680
433600	563680
344600	562680
393600	562680
410600	562680
413600	562680
431600	562680
433600	562680
337600	561680
352600	561680
274600	560680
338600	560680
350600	560680
351600	560680
352600	560680
353600	560680
426600	560680
433600	560680
338600	559680
343600	559680
344600	559680
345600	559680
346600	559680
348600	559680
349600	559680
357600	559680
362600	559680
368600	559680
342600	558680
350600	558680
351600	558680
412600	558680
270600	557680
340600	557680
342600	557680
348600	557680
349600	557680
350600	557680
378600	557680
322600	556680
328600	556680
330600	556680
331600	556680
339600	556680
344600	556680
407600	556680
413600	556680
337600	555680
338600	555680
342600	555680
343600	555680
413600	555680
428600	555680
249600	554680
403600	554680
411600	554680
417600	554680
428600	554680
438600	554680
336600	553680
338600	553680
343600	553680
379600	553680
420600	553680
428600	553680
439600	553680
335600	552680
340600	552680
351600	552680
403600	552680
335600	551680
378600	551680
332600	550680
333600	550680
396600	550680
428600	550680
429600	550680
430600	550680
434600	550680
341600	549680
373600	549680
433600	549680
324600	548680
325600	548680
355600	548680
369600	548680
423600	548680
424600	548680
426600	548680
432600	548680
433600	548680
322600	547680
424600	547680
425600	547680
426600	547680
427600	547680
371600	546680
416600	546680
417600	546680
418600	546680
424600	546680
432600	546680
346600	545680
419600	545680
421600	545680
424600	545680
425600	545680
426600	545680
358600	544680
425600	544680
426600	544680
313600	543680
416600	543680
418600	543680
425600	543680
426600	543680
368600	542680
416600	542680
426600	542680
427600	542680
429600	542680
320600	541680
414600	541680
418600	541680
427600	541680
434600	541680
418600	540680
442600	540680
412600	539680
318600	538680
396600	538680
400600	538680
439600	538680
440600	538680
387600	537680
390600	537680
401600	537680
406600	537680
437600	537680
318600	536680
403600	536680
405600	536680
430600	536680
320600	535680
401600	535680
411600	535680
413600	535680
426600	535680
313600	534680
413600	534680
447600	534680
304600	533680
314600	533680
413600	533680
425600	533680
426600	533680
436600	533680
310600	532680
425600	532680
428600	532680
451600	532680
302600	531680
348600	531680
409600	531680
423600	531680
436600	531680
445600	531680
450600	531680
451600	531680
307600	530680
308600	530680
316600	530680
409600	530680
414600	530680
450600	530680
305600	529680
306600	529680
311600	529680
414600	529680
428600	529680
323600	528680
349600	528680
414600	528680
420600	528680
421600	528680
434600	528680
452600	528680
298600	527680
336600	527680
412600	527680
414600	527680
415600	527680
419600	527680
303600	526680
335600	526680
412600	526680
413600	526680
414600	526680
416600	526680
417600	526680
302600	525680
418600	525680
421600	525680
445600	525680
301600	524680
413600	524680
414600	524680
415600	524680
416600	524680
459600	524680
300600	523680
328600	523680
364600	523680
400600	523680
414600	523680
415600	523680
444600	523680
445600	523680
460600	523680
462600	523680
365600	522680
415600	522680
416600	522680
420600	522680
459600	522680
461600	522680
367600	521680
368600	521680
413600	521680
416600	521680
433600	521680
464600	521680
369600	520680
412600	520680
413600	520680
416600	520680
417600	520680
418600	520680
465600	520680
367600	519680
411600	519680
418600	519680
419600	519680
420600	519680
442600	519680
297600	518680
408600	518680
410600	518680
419600	518680
420600	518680
426600	518680
427600	518680
445600	518680
447600	518680
471600	518680
475600	518680
477600	518680
402600	517680
422600	517680
426600	517680
444600	517680
446600	517680
447600	517680
466600	517680
296600	516680
405600	516680
418600	516680
423600	516680
424600	516680
429600	516680
431600	516680
356600	515680
403600	515680
404600	515680
419600	515680
420600	515680
421600	515680
424600	515680
426600	515680
452600	515680
479600	515680
325600	514680
356600	514680
379600	514680
401600	514680
426600	514680
443600	514680
450600	513680
468600	513680
477600	513680
478600	513680
480600	513680
481600	513680
482600	513680
483600	513680
376600	512680
379600	512680
427600	512680
428600	512680
451600	512680
473600	512680
474600	512680
475600	512680
476600	512680
484600	512680
485600	512680
379600	511680
442600	511680
444600	511680
467600	511680
487600	511680
488600	511680
452600	510680
487600	510680
485600	509680
362600	508680
476600	508680
479600	508680
484600	508680
429600	507680
492600	507680
486600	506680
370600	505680
486600	505680
418600	504680
486600	504680
306600	503680
361600	503680
447600	502680
469600	501680
483600	501680
485600	499680
342600	498680
398600	498680
399600	498680
400600	498680
402600	498680
396600	497680
445600	497680
340600	496680
360600	496680
456600	496680
485600	496680
412600	495680
341600	493680
351600	492680
356600	492680
359600	491680
406600	491680
485600	491680
493600	490680
496600	490680
497600	490680
352600	489680
396600	489680
350600	488680
407600	487680
412600	487680
353600	486680
484600	486680
500600	486680
503600	486680
470600	485680
477600	485680
483600	485680
494600	485680
316600	484680
349600	484680
351600	484680
353600	484680
457600	484680
465600	484680
498600	484680
502600	484680
334600	483680
348600	483680
349600	483680
352600	483680
353600	483680
419600	483680
461600	483680
479600	483680
503600	483680
359600	482680
420600	482680
479600	482680
481600	482680
501600	482680
343600	481680
349600	481680
353600	481680
355600	481680
414600	481680
461600	481680
330600	480680
349600	480680
362600	480680
378600	480680
501600	480680
349600	479680
351600	479680
352600	479680
375600	479680
376600	479680
462600	479680
480600	479680
489600	479680
502600	479680
328600	478680
350600	478680
415600	478680
480600	478680
350600	477680
352600	477680
353600	477680
362600	477680
500600	477680
511600	477680
363600	476680
492600	476680
351600	475680
364600	475680
448600	475680
361600	474680
366600	474680
485600	474680
486600	474680
351600	473680
477600	472680
479600	472680
489600	472680
501600	472680
518600	472680
350600	471680
433600	471680
452600	471680
453600	471680
454600	471680
350600	470680
454600	470680
522600	470680
322600	469680
350600	469680
452600	469680
521600	469680
348600	468680
350600	468680
518600	468680
375600	467680
432600	467680
356600	466680
438600	466680
509600	466680
516600	466680
352600	465680
354600	465680
430600	465680
349600	464680
352600	464680
457600	464680
475600	464680
352600	463680
409600	463680
438600	463680
349600	462680
352600	462680
401600	462680
349600	461680
351600	461680
402600	461680
424600	461680
351600	460680
381600	459680
453600	459680
347600	458680
428600	458680
487600	458680
347600	457680
348600	457680
383600	457680
429600	457680
465600	457680
392600	456680
422600	456680
435600	456680
438600	456680
443600	456680
444600	456680
446600	456680
482600	456680
501600	456680
516600	456680
345600	455680
432600	455680
433600	455680
436600	455680
449600	455680
470600	455680
345600	454680
432600	454680
451600	454680
459600	454680
517600	454680
407600	453680
434600	453680
435600	453680
453600	453680
455600	453680
462600	453680
467600	453680
346600	452680
397600	452680
398600	452680
403600	452680
430600	452680
455600	452680
466600	452680
517600	452680
396600	451680
430600	451680
436600	451680
455600	451680
468600	451680
470600	451680
496600	451680
349600	450680
382600	450680
393600	450680
397600	450680
445600	450680
459600	450680
462600	450680
343600	449680
349600	449680
440600	449680
443600	449680
456600	449680
474600	449680
370600	448680
440600	448680
441600	448680
442600	448680
457600	448680
476600	448680
477600	448680
513600	448680
340600	447680
442600	447680
451600	447680
457600	447680
479600	447680
416600	446680
447600	446680
456600	446680
520600	446680
348600	445680
350600	445680
390600	445680
417600	445680
420600	445680
452600	445680
481600	445680
501600	445680
510600	445680
519600	445680
520600	445680
521600	445680
347600	444680
518600	444680
519600	444680
521600	444680
392600	443680
484600	443680
518600	443680
522600	443680
347600	442680
407600	442680
453600	442680
485600	442680
490600	442680
499600	442680
511600	442680
518600	442680
522600	442680
452600	441680
486600	441680
504600	441680
505600	441680
522600	441680
333600	440680
404600	440680
411600	440680
412600	440680
485600	440680
488600	440680
504600	440680
335600	439680
350600	439680
410600	439680
466600	439680
523600	439680
331600	438680
334600	438680
335600	438680
404600	438680
415600	438680
417600	438680
427600	438680
432600	438680
481600	438680
500600	438680
514600	438680
523600	438680
330600	437680
331600	437680
332600	437680
339600	437680
415600	437680
515600	437680
516600	437680
332600	436680
333600	436680
381600	436680
499600	436680
332600	435680
340600	435680
383600	435680
430600	435680
443600	435680
490600	435680
526600	435680
332600	434680
338600	434680
346600	434680
358600	434680
377600	434680
379600	434680
423600	434680
350600	433680
352600	433680
370600	433680
441600	433680
510600	433680
333600	432680
350600	432680
362600	432680
378600	432680
382600	432680
426600	432680
489600	432680
510600	432680
513600	432680
351600	431680
374600	431680
377600	431680
490600	431680
491600	431680
333600	430680
351600	430680
354600	430680
367600	430680
438600	430680
445600	430680
507600	430680
508600	430680
331600	429680
332600	429680
346600	429680
348600	429680
352600	429680
356600	429680
357600	429680
428600	429680
437600	429680
439600	429680
510600	429680
352600	428680
366600	428680
367600	428680
475600	428680
355600	427680
366600	427680
371600	427680
428600	427680
506600	427680
518600	427680
527600	427680
355600	426680
357600	426680
365600	426680
366600	426680
367600	426680
423600	426680
431600	426680
438600	426680
502600	426680
350600	425680
354600	425680
355600	425680
364600	425680
365600	425680
370600	425680
374600	425680
500600	425680
357600	424680
358600	424680
366600	424680
423600	424680
424600	424680
442600	424680
447600	424680
529600	424680
355600	423680
356600	423680
423600	423680
443600	423680
376600	422680
433600	422680
350600	421680
361600	420680
433600	420680
490600	420680
336600	419680
359600	419680
428600	419680
432600	419680
535600	419680
335600	418680
336600	418680
357600	418680
448600	418680
334600	417680
335600	417680
356600	417680
350600	416680
393600	416680
405600	416680
417600	416680
508600	416680
355600	415680
360600	415680
377600	415680
508600	415680
358600	414680
361600	414680
392600	414680
360600	413680
381600	412680
460600	412680
477600	412680
370600	411680
377600	411680
379600	411680
383600	411680
385600	411680
448600	411680
331600	410680
377600	410680
378600	410680
379600	410680
380600	410680
434600	410680
354600	409680
369600	409680
377600	409680
378600	409680
380600	409680
386600	409680
408600	409680
461600	409680
515600	409680
367600	408680
372600	408680
377600	408680
380600	408680
486600	408680
495600	408680
329600	407680
335600	407680
375600	407680
389600	407680
491600	407680
329600	406680
359600	406680
368600	406680
366600	405680
401600	405680
462600	405680
496600	405680
351600	404680
385600	404680
401600	404680
430600	404680
460600	404680
368600	403680
371600	403680
375600	403680
376600	403680
390600	403680
420600	403680
439600	403680
445600	403680
453600	403680
458600	403680
365600	402680
376600	402680
453600	402680
367600	401680
374600	401680
383600	401680
386600	401680
441600	401680
456600	401680
463600	401680
464600	401680
332600	400680
456600	400680
465600	400680
492600	400680
336600	399680
380600	399680
382600	399680
395600	399680
421600	399680
430600	399680
437600	399680
447600	399680
448600	399680
334600	398680
380600	398680
383600	398680
395600	398680
428600	398680
438600	398680
332600	397680
380600	397680
421600	397680
428600	397680
438600	397680
440600	397680
441600	397680
443600	397680
363600	396680
423600	396680
434600	396680
348600	395680
366600	395680
381600	395680
438600	395680
440600	395680
441600	395680
443600	395680
343600	394680
379600	394680
381600	394680
382600	394680
384600	394680
403600	394680
404600	394680
405600	394680
433600	394680
436600	394680
237600	393680
384600	393680
387600	393680
400600	393680
403600	393680
404600	393680
445600	393680
235600	392680
237600	392680
244600	392680
338600	392680
340600	392680
381600	392680
384600	392680
385600	392680
400600	392680
403600	392680
433600	392680
436600	392680
437600	392680
443600	392680
447600	392680
328600	391680
336600	391680
340600	391680
341600	391680
342600	391680
364600	391680
365600	391680
403600	391680
433600	391680
243600	390680
342600	390680
362600	390680
363600	390680
365600	390680
371600	390680
381600	390680
382600	390680
383600	390680
386600	390680
398600	390680
422600	390680
444600	390680
335600	389680
340600	389680
346600	389680
362600	389680
380600	389680
381600	389680
388600	389680
403600	389680
413600	389680
432600	389680
441600	389680
443600	389680
506600	389680
349600	388680
375600	388680
382600	388680
391600	388680
403600	388680
407600	388680
415600	388680
417600	388680
423600	388680
433600	388680
384600	387680
403600	387680
422600	387680
432600	387680
242600	386680
248600	386680
321600	386680
322600	386680
331600	386680
332600	386680
351600	386680
353600	386680
354600	386680
401600	386680
402600	386680
403600	386680
419600	386680
420600	386680
428600	386680
432600	386680
433600	386680
434600	386680
451600	386680
504600	386680
325600	385680
331600	385680
333600	385680
340600	385680
360600	385680
382600	385680
384600	385680
385600	385680
404600	385680
416600	385680
420600	385680
436600	385680
506600	385680
535600	385680
250600	384680
325600	384680
361600	384680
397600	384680
399600	384680
420600	384680
449600	384680
452600	384680
550600	384680
236600	383680
369600	383680
400600	383680
415600	383680
416600	383680
417600	383680
420600	383680
326600	382680
386600	382680
401600	382680
403600	382680
404600	382680
405600	382680
418600	382680
420600	382680
432600	382680
434600	382680
440600	382680
447600	382680
544600	382680
251600	381680
305600	381680
361600	381680
404600	381680
405600	381680
406600	381680
417600	381680
422600	381680
423600	381680
435600	381680
457600	381680
225600	380680
229600	380680
233600	380680
262600	380680
383600	380680
399600	380680
400600	380680
404600	380680
405600	380680
406600	380680
408600	380680
409600	380680
423600	380680
434600	380680
435600	380680
436600	380680
444600	380680
445600	380680
501600	380680
236600	379680
243600	379680
257600	379680
283600	379680
302600	379680
363600	379680
403600	379680
407600	379680
411600	379680
431600	379680
434600	379680
436600	379680
438600	379680
454600	379680
470600	379680
500600	379680
232600	378680
237600	378680
239600	378680
249600	378680
253600	378680
284600	378680
285600	378680
407600	378680
410600	378680
412600	378680
413600	378680
416600	378680
426600	378680
433600	378680
434600	378680
435600	378680
436600	378680
438600	378680
439600	378680
440600	378680
441600	378680
445600	378680
453600	378680
470600	378680
241600	377680
260600	377680
294600	377680
295600	377680
311600	377680
330600	377680
333600	377680
336600	377680
407600	377680
408600	377680
414600	377680
416600	377680
417600	377680
431600	377680
434600	377680
436600	377680
437600	377680
446600	377680
448600	377680
489600	377680
253600	376680
272600	376680
277600	376680
415600	376680
418600	376680
434600	376680
435600	376680
437600	376680
440600	376680
441600	376680
446600	376680
447600	376680
448600	376680
449600	376680
470600	376680
505600	376680
236600	375680
238600	375680
258600	375680
268600	375680
299600	375680
334600	375680
407600	375680
411600	375680
415600	375680
416600	375680
417600	375680
419600	375680
422600	375680
423600	375680
424600	375680
435600	375680
436600	375680
437600	375680
438600	375680
439600	375680
440600	375680
441600	375680
444600	375680
445600	375680
446600	375680
448600	375680
449600	375680
450600	375680
451600	375680
452600	375680
500600	375680
539600	375680
241600	374680
245600	374680
248600	374680
268600	374680
337600	374680
390600	374680
391600	374680
406600	374680
407600	374680
411600	374680
415600	374680
417600	374680
418600	374680
423600	374680
424600	374680
436600	374680
437600	374680
438600	374680
439600	374680
441600	374680
442600	374680
443600	374680
444600	374680
445600	374680
447600	374680
448600	374680
452600	374680
471600	374680
237600	373680
242600	373680
245600	373680
252600	373680
254600	373680
256600	373680
266600	373680
319600	373680
405600	373680
406600	373680
412600	373680
435600	373680
436600	373680
437600	373680
438600	373680
439600	373680
440600	373680
441600	373680
442600	373680
443600	373680
444600	373680
446600	373680
447600	373680
448600	373680
452600	373680
467600	373680
471600	373680
541600	373680
542600	373680
242600	372680
247600	372680
254600	372680
258600	372680
265600	372680
404600	372680
424600	372680
425600	372680
435600	372680
436600	372680
437600	372680
438600	372680
439600	372680
440600	372680
441600	372680
442600	372680
443600	372680
444600	372680
446600	372680
448600	372680
449600	372680
497600	372680
241600	371680
250600	371680
252600	371680
253600	371680
259600	371680
263600	371680
277600	371680
406600	371680
412600	371680
415600	371680
418600	371680
419600	371680
425600	371680
434600	371680
435600	371680
436600	371680
437600	371680
438600	371680
440600	371680
441600	371680
443600	371680
444600	371680
445600	371680
447600	371680
448600	371680
465600	371680
254600	370680
255600	370680
259600	370680
277600	370680
328600	370680
359600	370680
414600	370680
419600	370680
420600	370680
434600	370680
436600	370680
437600	370680
438600	370680
439600	370680
440600	370680
441600	370680
442600	370680
443600	370680
445600	370680
446600	370680
447600	370680
448600	370680
238600	369680
251600	369680
254600	369680
255600	369680
256600	369680
257600	369680
259600	369680
320600	369680
341600	369680
408600	369680
418600	369680
419600	369680
420600	369680
421600	369680
424600	369680
434600	369680
435600	369680
436600	369680
437600	369680
438600	369680
439600	369680
440600	369680
441600	369680
442600	369680
446600	369680
447600	369680
448600	369680
449600	369680
450600	369680
254600	368680
260600	368680
305600	368680
321600	368680
325600	368680
342600	368680
353600	368680
409600	368680
412600	368680
417600	368680
421600	368680
423600	368680
426600	368680
435600	368680
437600	368680
439600	368680
440600	368680
441600	368680
443600	368680
447600	368680
451600	368680
492600	368680
511600	368680
244600	367680
252600	367680
253600	367680
261600	367680
325600	367680
344600	367680
410600	367680
411600	367680
419600	367680
421600	367680
422600	367680
438600	367680
439600	367680
440600	367680
441600	367680
442600	367680
443600	367680
444600	367680
451600	367680
452600	367680
476600	367680
525600	367680
248600	366680
251600	366680
252600	366680
253600	366680
306600	366680
342600	366680
358600	366680
359600	366680
414600	366680
423600	366680
425600	366680
433600	366680
435600	366680
437600	366680
438600	366680
439600	366680
440600	366680
441600	366680
442600	366680
443600	366680
444600	366680
445600	366680
446600	366680
447600	366680
462600	366680
497600	366680
498600	366680
245600	365680
250600	365680
252600	365680
256600	365680
262600	365680
343600	365680
366600	365680
412600	365680
413600	365680
423600	365680
424600	365680
425600	365680
433600	365680
438600	365680
439600	365680
440600	365680
441600	365680
442600	365680
443600	365680
446600	365680
447600	365680
448600	365680
249600	364680
342600	364680
413600	364680
414600	364680
422600	364680
426600	364680
431600	364680
438600	364680
440600	364680
449600	364680
450600	364680
463600	364680
499600	364680
504600	364680
248600	363680
249600	363680
322600	363680
323600	363680
324600	363680
329600	363680
414600	363680
426600	363680
433600	363680
436600	363680
437600	363680
438600	363680
439600	363680
440600	363680
443600	363680
445600	363680
500600	363680
536600	363680
248600	362680
249600	362680
255600	362680
278600	362680
308600	362680
415600	362680
426600	362680
427600	362680
432600	362680
433600	362680
439600	362680
440600	362680
518600	362680
536600	362680
248600	361680
422600	361680
426600	361680
427600	361680
428600	361680
429600	361680
431600	361680
439600	361680
444600	361680
266600	360680
279600	360680
280600	360680
323600	360680
375600	360680
416600	360680
425600	360680
428600	360680
429600	360680
430600	360680
436600	360680
438600	360680
443600	360680
455600	360680
248600	359680
252600	359680
280600	359680
312600	359680
314600	359680
416600	359680
418600	359680
438600	359680
443600	359680
456600	359680
271600	358680
312600	358680
382600	358680
423600	358680
424600	358680
428600	358680
434600	358680
436600	358680
439600	358680
448600	358680
462600	358680
522600	358680
249600	357680
275600	357680
305600	357680
[truncated: 4,005 more rows]

## Sheet: Minor
x	y
405956	381488
400602	392883
417555	381781
416096	375364
419789	371888
404458	382645
405305	382378
404198	382171
437505	369655
436114	369965
438894	366124
435206	380268
439804	366075
435393	372282
437836	371164
446834	370151
436380	371983
436493	372476
439000	374642
442802	372765
441835	373981
446992	371078
437907	373269
442219	369352
441022	366848
440711	366773
443417	372072
449075	373667
442502	372758
440603	373478
440105	375370
448903	371171
438397	373764
437908	370271
438188	369665
439226	365991
437802	372869
439805	374953
437880	369863
441123	366947
440924	372072
439897	373570
437023	373778
446888	371073
444109	372326
447999	369568
449216	374774
437402	376559
437902	370633
439198	369869
440416	367276
435902	369768
448690	371103
447118	376243
446588	370567
447387	370137
439300	366150
440005	365970
437091	370099
437190	370176
435141	369741
448783	375688
448704	376097
448302	376767
442623	366226
440091	373188
437002	373556
434907	378458
435018	378167
441940	373675
437901	372378
447509	376671
438503	369354
447001	372773
439616	368959
442381	372772
442294	373169
447998	369369
441411	375298
436719	370179
437984	372800
446916	370110
436699	370969
437965	369965
439525	369609
448799	370224
438102	372396
447596	376776
437696	373751
446119	371947
447593	370272
436694	371186
438764	370766
437904	372457
435900	378680
439805	375567
439303	369768
448052	366286
446701	371078
437498	373168
437096	373169
439680	369171
440303	375654
448109	370758
442828	374221
443233	373566
440086	375466
436604	370661
440593	375759
437903	370062
437305	373445
447902	368368
440519	373376
436790	370063
436111	372374
446903	370867
436905	372269
436193	378725
436911	370039
437301	371477
444319	371366
447697	376176
441903	367368
440589	373400
437601	369674
439109	367072
437204	372561
437405	372744
438207	373386
439313	369399
451711	368368
404726	381275
400348	393139
244427	101428
256773	56144.8
259679	55690.5
495760	104558
358992	179348
360399	169737
376979	178753
247410	355973
247047	351679
260003	338469
252382	366474
250625	365603
442304	180949
373107	408456
375589	407456
380901	409676
590903	147318
608241	122841
429265	356274
426096	353218
421990	368969
437291	372666
439818	332287
437404	327451
438794	330576
440204	375648
437795	373471
441167	364456
436114	369965
440585	373245
440892	364680
438503	369354
441022	366848
441835	373981
437802	372869
437789	369718
443201	365774
447911	368667
438199	369769
448092	366168
442802	372765
447114	370800
439404	369671
437992	370307
442100	373464
446105	370786
436111	372374
437501	370468
441676	374676
451705	368251
446834	370151
438713	367973
442188	375682
439226	365991
449075	373667
439922	369293
440901	369966
440415	378858
438091	370368
436591	372671
443601	371567
441914	375339
447410	376561
437598	373489
448726	375968
441940	373675
441701	374469
440404	363158
440321	363075
442209	373367
442402	373971
447985	369259
447702	376468
436705	373556
444332	371770
440711	366773
439118	371373
443108	372575
438266	369655
440692	366484
440603	373478
438306	374087
444132	373814
444500	361967
437405	372744
436994	373867
440106	365570
439126	375327
438207	373386
448704	376097
447613	369986
447900	369759
439897	362475
441110	365465
436640	370473
440100	366081
438002	372464
448109	370758
441100	371560
438403	372569
437487	373267
436402	326978
435813	369350
439313	369399
444027	373737
447999	369568
442294	373169
442105	373815
442902	372756
435413	372173
437505	369655
444203	373665
447202	377164
438814	370878
437927	373177
442603	372770
436493	372476
437349	373055
438304	378201
446582	370667
443097	374474
444209	373848
438093	372775
452302	367575
452524	367570
436985	371080
443446	371955
446524	370968
434857	338160
436825	358000
446262	341482
450202	364369
236784	90510.6
250984	52466.4
268372	57439.2
287575	66439.1
305671	85534.6
436293	385278
486906	149043
436125	571402
443306	181948
441657	179679
368792	403969
498699	103876
438121	369765
438620	374353
437907	373269
440404	363158
435591	369455
443864	374509
437705	373959
438603	374951
440892	364680
438705	371668
439609	365291
436801	372271
442802	372765
442703	372774
437934	373993
448052	366286
436111	372374
448054	366367
442219	369352
439203	374648
438093	372775
438803	375067
437802	372869
437735	372792
446588	370567
448131	376760
441118	365671
440894	372267
440603	373478
440204	375648
438602	373469
442188	375682
441895	378780
447975	369172
443400	365872
444209	373848
447305	370778
436518	371851
438501	374869
438901	372871
449075	373667
446903	370867
446702	370185
438188	369665
439726	368586
442207	373745
440205	363179
444903	371319
442774	370662
437596	371862
442294	373169
448093	366869
439652	373163
448726	375968
442502	372758
441496	365118
438726	372968
447986	369270
447899	368569
442402	373971
447707	366000
438713	367973
444109	372326
437405	372744
445481	374697
437500	372469
438009	371777
442209	373367
441426	367223
435606	372465
444102	374881
445102	374572
437795	373471
448304	370172
437908	370271
447907	369970
436703	379461
441022	366848
438209	378067
442392	372471
435899	372470
449216	374774
444332	372278
436549	371668
437091	370099
444006	368367
437300	372756
446582	370667
436816	372172
436600	375261
437189	375095
447999	369468
439718	370927
447910	370293
442860	373873
441301	371367
439400	365345
440897	366778
438102	372468
441784	378693
436212	375499
439299	375391
444319	371366
447293	371173
438297	374755
442603	372770
436902	373557
437096	373169
439103	374645
442505	373405
443385	374273
438108	377667
439226	365991
442302	372464
435801	372571
435818	371669
438495	371366
439907	373272
437992	370307
443292	373774
274167	92864.7
294786	93467.1
295383	93236.8
309798	95109.9
439196	395188
439026	397663
440866	1.12126e+06
428641	1.17733e+06
517929	110555
378151	410451
380496	408968
517926	170845
442028	397561
403728	394456
403910	386681
411142	378268
412819	365941
430291	326782
434595	351298
446600	369878
446602	370176
446834	370151
439296	372474
444333	371461
438597	374756
448302	376767
442100	373464
438332	373675
444332	371770
440585	373245
447312	370505
447900	369759
442004	372742
440204	375648
446588	370567
442603	372770
436493	372476
435179	371662
440711	366773
439286	365467
440091	373188
437101	375081
441733	374278
438803	375067
446499	370797
443983	374671
444319	371366
448092	366168
441022	366848
441600	365273
442005	373486
437979	372847
439299	375391
443300	367130
439922	369293
443411	372096
446702	370185
437801	373173
442712	365874
436591	372671
434829	378765
448109	370758
438298	372468
451671	368057
437900	373458
436102	369869
437877	371781
440309	378860
444094	372324
447902	368368
437403	371475
437603	372168
436319	373673
435997	369869
440032	368857
439103	374645
437857	373052
440845	372578
439361	372582
438694	374673
436716	375186
435304	372168
440302	373369
442507	374066
437936	370173
436786	369859
437280	373068
446568	370490
439209	372363
444000	366968
438201	368973
435378	369666
441131	365570
439930	375860
443104	367130
449216	374774
442402	373971
438603	374951
449698	384371
234412	104308
291459	92831.6
295518	75832.2
428641	1.17733e+06
514396	103434
461329	99740.3
345389	726111
517926	170845
441418	395571
542522	116673
524403	135234
448396	132055
428720	320965
438101	325464
435116	347261
435638	348342
429006	355545
433903	343150
418192	374982
425100	316263
446582	370667
440892	364680
448102	370379
443638	366297
446784	366119
437795	373471
443601	371567
438105	372867
436306	372073
440585	373245
436799	371270
446588	370567
443385	374076
447998	369369
448101	376871
443895	360457
442603	372770
439202	375370
436502	375278
440091	373188
442637	365991
451671	368057
446829	370970
440496	367186
434542	339593
437713	355463
244980	122938
259349	51819
529817	138341
526812	136059
546435	121572
433817	332457
435303	333239
430311	334940
430487	333968
429478	337635
434802	331764
435296	346760
435800	352360
436294	337692
433635	346166
439236	366075
425474	331333
424901	352963
440104	332148
439819	332159
437808	332160
437634	332162
426408	364489
433839	337682
432121	333548
420091	371747
433822	337720
429886	321233
418564	371558
418176	375081
440586	339399
439502	339358
429104	321448
433108	318932
434702	331764
430501	328468
446834	370151
447619	376581
436510	373798
438201	368973
436306	372073
443440	371978
439198	369869
438603	374951
438422	371572
446582	370667
437711	371392
447904	366039
440086	375466
441123	366947
447596	376776
447114	370800
443602	372168
442098	375571
440320	368346
444973	373300
440213	368258
453215	376078
438901	369381
446541	370446
444339	371673
438597	374756
439153	365680
437904	372457
440825	372674
443337	373957
439718	370927
440103	370973
437598	373489
442188	375682
437327	374757
439102	365468
438468	369473
447986	369270
444903	371319
436342	373578
441395	371142
442100	373464
438396	374369
436799	371270
442704	366265
442489	366260
439680	369171
447626	369755
438297	374755
447641	370094
441806	365350
439907	373272
441022	366848
436994	373867
437361	372965
245382	129133
240464	93670.8
293480	93149.8
256375	675022
256182	674925
439872	1.13806e+06
437847	1.13247e+06
432635	1.1631e+06
432999	387182
527824	157628
528627	156494
528311	156440
522875	159076
489033	155076
492683	150028
323892	693152
322316	693222
325751	712624
250588	343104
447579	182858
150439	31293.5
488142	106024
517517	132436
498011	100353
430920	335263
440899	335448
437471	335669
436595	347558
434802	347165
427195	363261
428786	361063
435092	347165
431955	344639
438681	333353
438663	333483
438814	333157
412600	378752
403480	393250
403834	386688
411607	375183
428437	357513
416330	375219
418199	374973
420815	383590
425894	372161
406188	373597
428847	354279
442209	373367
447913	370649
441703	375294
443380	374165
443910	372246
443446	371955
442593	366063
444903	371319
441733	374278
446903	370867
439404	369671
440612	364574
438486	369769
440320	368346
436924	374168
439235	366065
439907	373272
440769	373437
444092	373784
446531	370271
448202	370566
436708	373643
446588	370567
443984	374769
442582	373567
439999	368167
439901	366059
438501	374869
437927	373177
443701	367142
441274	367097
438603	374951
447301	370869
439680	369171
439188	371166
447007	370074
438298	372468
440416	367276
438397	373764
442860	373873
440633	366433
441123	366947
436797	373879
436802	373370
417500	368763
236109	89924.7
237191	90514.3
253247	663507
443283	122644
437221	121340
430802	144440
522582	158655
486405	158642
522744	157349
532811	150715
489216	154959
484526	146625
484916	146907
523301	159136
336763	713840
292635	336566
271154	316329
280136	321148
273077	331554
286101	330740
268980	319077
284992	331494
272780	324764
450091	88935.1
450698	89870
460005	84437.3
449103	91431
458706	92129.5
448005	89336.7
450108	89933.5
450489	89506.4
460308	91735.4
449403	90939.5
448152	88922.2
449400	88437.7
453531	87474.7
448638	93334.7
458701	90321.3
447796	95457.2
454103	92498.7
439246	338492
425328	313239
405812	381684
406506	373864
425691	365791
414456	370839
414402	370874
413311	378282
403732	386868
405497	382069
405535	382021
403401	393556
411648	375160
404721	385492
403945	386502
438001	372392
428567	361546
408421	377699
434088	365454
440897	366778
436909	339559
434037	342809
437491	332061
437687	332186
437745	332348
438928	333557
439404	333163
439814	332479
440716	334991
441086	328971
441490	334569
401154	380477
404905	380374
402566	386739
442402	373971
440940	371975
451715	368468
442498	367139
441123	366947
439303	369768
443292	373774
442796	366295
442194	367265
444319	371366
439198	369869
443179	373270
438105	372867
439404	369671
438285	369782
446588	370567
442302	373069
446531	370271
442502	372758
442315	372970
442603	372770
446903	370867
442206	373464
449088	372269
439361	372582
435474	332309
442299	376680
435608	328962
434173	331661
434802	331764
429113	320789
442291	373266
435393	372282
442819	365673
437804	372360
447593	370272
439200	369968
443108	372575
440007	375157
443647	371485
439304	325060
429497	316860
427951	316393
442100	373464
443374	372223
443337	373957
441102	365768
448305	370866
441903	367368
446602	370176
442209	373367
446834	370151
443446	371955
446882	370192
443561	371661
446582	370667
443470	371860
438009	371777
443985	366593
439999	375577
440603	373478
437096	373169
441022	366848
440706	373144
441224	367047
439505	365765
436007	372467
438206	374783
436699	370969
447986	369270
436692	371048
439141	370476
440381	368395
435299	372371
438923	374670
438893	374869
442902	372756
438004	372970
436576	372588
444903	371319
437856	369932
438199	369769
446541	370446
437379	372031
440805	375571
440591	373150
447683	370471
442802	372765
439999	368167
436111	372374
438394	373169
436719	370179
439194	369413
441118	365671
443589	365988
436100	371480
417295	383371
235259	86968
235529	87335.1
236969	92274.2
237280	90634
238505	92117.8
238584	92230.9
238705	92420.6
245895	57838.9
248073	60343.6
248478	57737.7
253080	93948.3
462099	409678
252991	661097
438957	1.10985e+06
429094	145549
442319	121794
450496	113113
454373	139790
444925	122404
466832	153443
448338	112742
445292	118640
443595	121772
461014	148342
460706	148540
460646	148492
443308	121520
454712	142256
445301	118739
517296	149638
398900	90394.1
525411	165746
523409	159615
492796	149772
529223	164917
485723	147650
502320	163740
460438	148531
323586	364071
288877	337688
289291	340082
290317	331943
293244	334876
293482	334974
305534	357312
277543	372054
248279	361771
304098	343446
324585	363771
236612	383960
274478	320365
295854	332088
259468	320456
533231	170618
529351	170104
593746	119167
435164	348455
419501	371881
434992	346765
439174	336080
439276	336763
434974	346969
434991	346664
439450	337252
434323	342798
436478	363186
438403	363666
418176	375081
405897	380968
447628	339722
411354	379303
406301	373438
434996	379182
404768	393262
435225	345280
434494	343966
434522	343874
436704	336370
428025	362996
434215	366671
443905	367135
440897	366778
439128	360262
441073	366898
434893	351065
435116	347261
419814	369711
423297	381174
420846	329924
429310	315139
423290	381068
418199	374973
434978	344880
438907	333177
439418	332759
439401	332864
441885	334874
407728	377805
428815	343962
435104	347364
417263	375324
417089	375154
437979	372847
419004	371656
442928	341296
403419	393280
433211	333242
426508	346666
438699	326135
430204	334766
434208	332041
434577	331766
432898	334063
434706	332043
435057	332419
438502	335435
428777	361090
429035	355163
437853	345361
441745	339833
439063	359791
428993	321376
428799	322064
431900	364270
443147	340311
440515	328280
438082	374778
447902	368368
442315	372970
438700	374972
447907	369970
442774	370662
443983	374671
443337	373957
442539	372652
442597	365700
443446	371955
439109	367072
436829	369981
439616	368959
442100	373464
437202	371472
441123	366947
442201	372570
441806	365350
442717	365943
442512	365657
446588	370567
444109	372326
441120	375319
439901	366059
437113	371891
439608	366108
438020	373037
447713	370377
447097	372565
441196	365076
435304	372168
440416	367276
438403	374570
440910	371793
439110	370394
446973	370869
441955	373586
444333	371461
440569	364685
439907	373272
447683	370471
437911	371366
444319	371366
439805	375567
451721	368668
451634	367862
439652	373163
442381	372772
441106	364569
447097	370230
440583	366384
438105	372867
441301	371367
437998	374860
443179	373270
439805	374953
399899	384967
265151	100114
238705	92420.6
239038	92982.1
263174	55725.8
252775	660708
252567	660499
449408	129341
432501	147039
477004	141128
430634	148026
475480	141894
458708	132046
499744	152448
522405	165637
531406	146142
517370	147668
495039	159456
458977	143802
421096	569193
421627	563592
424560	546637
252631	359755
268192	316866
289785	337806
290909	337634
292053	333899
273581	317464
270707	335491
262477	306266
286890	338090
262244	337477
528132	182531
540310	107961
500263	102626
500189	103539
517517	132436
419537	341691
436320	337856
419854	369548
403834	386688
434717	347769
439333	336470
402082	386624
417415	375814
439019	365251
422382	364901
437101	349586
437367	324606
437080	350390
405395	382472
404597	394262
435071	355594
434317	359056
424859	346739
415380	355368
426380	364352
438047	364013
439015	363494
416750	385258
419824	370708
439108	360166
429462	361101
446111	366297
439295	362967
449144	375280
436294	337692
437838	366770
435427	350794
428818	360974
444355	334959
435009	339163
439128	360262
437203	347968
444676	329796
439298	336311
439238	336199
441182	332457
407626	377669
420809	383774
435619	347993
436507	338362
418597	371569
435624	346516
429817	342404
428472	344961
427907	356167
431014	333450
438502	335435
432609	337447
437018	338872
418496	347067
443300	341494
438111	335797
434906	378225
439311	362869
439273	336469
440515	328280
417380	377855
432106	321254
438798	374661
443601	371567
447913	370649
440381	368395
442105	373815
435904	373273
446973	370869
441111	365967
436600	375261
438403	372569
442712	365874
444276	372158
442603	372770
436694	371186
441784	378693
444403	372301
434306	377964
438018	371463
442796	366295
439202	375370
440711	366773
443400	365872
417510	381759
291292	107046
238941	92879.6
275952	60635.2
313502	177255
307876	181861
434302	386770
428796	397883
434391	386668
232851	662094
542522	116673
460418	105878
469155	152253
458606	132039
467734	135297
458888	134045
432524	126826
414949	101440
447432	129034
484210	146239
524018	169406
483298	144652
490705	151151
517220	153553
522800	179145
525715	166439
464455	133125
521024	161837
431755	581009
396584	550477
393915	563010
260869	302770
284603	340348
288168	329785
288593	332881
290679	332370
272678	376978
326388	338965
312462	352364
332973	351623
269541	345708
269483	343231
258280	331965
499111	103845
498004	125042
500410	101835
501739	102537
528135	116559
528593	120027
524947	136620
407829	378461
437124	349471
437230	347980
422939	381398
435901	347770
405956	381488
440191	336765
439246	338492
440812	335377
412600	378752
442601	334367
430894	330376
436705	350598
429508	328664
430605	318156
436276	350546
436181	350465
436912	350590
438375	363657
413000	368924
430984	351695
430930	352983
444599	347779
437403	372839
444903	371319
438603	374951
442637	365991
444297	371967
443311	373869
442774	370662
438422	371572
440583	366384
447810	376961
438199	372479
439800	374870
442603	372770
442100	373464
447986	369270
435798	371466
438602	373469
440897	366778
440535	373291
436591	372671
437696	369695
442796	366295
440127	370485
417064	344080
433993	363646
428993	321376
428614	320830
433921	363792
449830	364891
441110	365465
421764	357964
228489	102711
237025	90311.4
414585	481370
415712	478549
351094	422070
432952	386660
433763	386289
528134	116538
528581	119931
541528	109943
476424	144072
467606	135347
430612	148187
480400	144242
463007	131934
464388	132949
367682	80728.2
472994	105866
412295	520291
420810	573908
287276	351450
254259	368485
268380	375071
270174	338048
514340	103731
521583	113043
521577	112978
524902	137440
449305	384270
242283	105433
235517	87225.6
237682	85299
245174	79437.4
245390	58521.7
247868	60347.1
291556	91649.9
302463	90338.1
355871	425997
457397	1.20567e+06
541513	109643
562997	105081
552524	105036
521572	112931
438004	116341
448284	131997
462903	131837
446074	135345
449500	133444
444125	114631
459067	132562
465795	134360
459067	132562
448608	132233
448582	131215
449090	133771
474290	141154
591750	214675
585523	223052
593265	212139
589127	215455
428834	581411
421811	576052
431054	550973
401600	574253
418116	565472
414972	573131
443084	182010
447318	178729
513832	103838
557326	104722
521531	112635
521409	122415
525813	137336
594240	118927
235517	87225.6
235684	87932.1
236109	89924.7
237586	91029.8
238772	92539.1
240786	93647.2
245032	79619.4
245771	86688
252663	49325
252684	49408.7
252625	50715.3
310772	195753
307876	181861
431091	330474
430802	330565
447608	333249
441541	341541
430698	335971
442492	341609
430004	326658
427895	355970
430980	323586
428494	320338
433520	394176
429049	398149
445801	393974
357492	424377
557316	104637
413481	92951
419186	93310.4
411393	94144.2
451849	142380
431998	576290
433409	573187
399250	654200
417266	585933
423587	576773
417220	574890
431308	579790
433036	576848
258517	375159
323090	364083
513832	103838
542009	111038
509408	102918
527709	135160
587717	116211
575566	158393
570343	153905
572807	145580
633914	157825
560013	145729
559304	147551
600782	160634
637545	153173
604185	141714
589521	151682
596535	118881
443717	395970
443717	395868
418176	375081
244439	101151
244468	99923
236389	90117.7
238371	95210.3
238584	92230.9
251782	67939.7
252373	51397.4
252702	50446.7
252987	49538.7
264312	94029.6
271580	69935.5
291468	91722.9
293980	92644.1
430802	330565
431187	341429
429054	355757
431042	326083
430500	320263
437127	339551
426837	363054
443915	390080
447820	392612
525822	122237
559660	99058.4
442585	114063
446415	147238
594808	221642
336166	1.00897e+06
317088	298846
387790	636585
409598	566002
471288	518784
445293	531913
414714	573045
423402	592288
403217	576621
385711	633907
451544	512685
448009	518878
432016	516420
403176	577389
318149	709118
318757	699055
338298	714895
316089	683016
322700	693921
320931	343518
273768	317696
271990	317344
272233	317488
323278	364008
313176	359978
262343	380593
442704	182071
377158	403974
383215	390491
384604	392815
385596	392985
600673	159612
463091	131972
458606	132039
458719	132251
471296	138629
460304	131462
463641	132319
458718	132347
457874	131977
445662	148346
448833	132192
449809	333964
439784	365239
427991	356068
255477	663634
412515	373906
418176	375081
448815	399360
500320	250755
506351	230631
509944	248288
503283	232211
517817	238053
522522	249250
514018	236548
505708	237811
508317	250631
511705	233460
507688	246746
507347	228176
514612	236356
505727	235032
500310	250654
515406	256155
500334	250561
511676	249535
506510	224551
507914	249976
507924	240917
508025	250150
515409	247755
516946	236045
515314	256384
513488	251638
515060	246463
514990	251035
507612	249655
515406	234759
515381	234664
587313	241751
612724	231353
338086	1.01835e+06
323901	1.00402e+06
304342	229394
443990	515081
421361	569422
421213	568329
401797	574246
418513	571412
368634	559560
405605	576554
427372	566278
403428	603391
387675	537445
429902	516811
381578	570020
426303	578097
428406	554275
421600	569993
422224	569178
403176	577389
403650	575702
416627	573689
378702	551692
417226	625750
403618	575896
417802	587375
406736	599079
401296	566194
432016	516420
424483	593691
262849	110869
236647	90351
238253	91859.8
252634	50638.3
252624	50726.2
252838	49577.9
252625	50715.3
252987	49538.7
258897	55327.2
262479	49832.1
265277	93143.2
273794	67377.1
356515	710375
328496	702865
328215	699585
336960	714302
309665	186361
290414	332127
272021	317792
296433	350084
249280	357374
307793	185237
328478	370259
242498	386922
308386	181370
313239	179659
441709	175958
444587	179571
385846	411414
386301	409975
384802	394202
384803	392971
384814	393372
444019	396036
356102	423981
238993	665276
424279	396178
338512	392662
293203	264941
405704	576574
401496	574248
431284	516590
427663	578471
420911	569072
280880	101348
283489	100145
283674	100246
306498	112655
310187	113943
238146	91769.9
287191	92735.6
327250	702687
310678	187348
315131	179720
310588	187497
313991	178617
308269	181459
312039	184140
311280	182566
303991	343371
310185	182047
229284	380163
315678	329344
272886	323565
296681	338462
288089	340259
442598	171044
384801	394993
384926	394502
386939	390710
395547	399923
438417	398583
434835	378871
451349	386237
540115	193646
538682	193457
540222	193837
421726	140330
300823	258565
302153	315592
309329	181092
603047	225773
602162	226778
600650	228101
600333	228176
350932	558094
489546	432295
561636	159535
349610	483781
457468	338748
532513	118044
602150	226796
600320	229792
342791	368159
351343	558859
385779	299165
343206	559202
351271	479497
386899	171010
384393	290001
386809	299853
415258	526251
340799	557382
359034	544341
439784	339232
601730	227233
346424	295087
600121	228332
353411	560891
340804	557388
425912	565454
521873	106421
529881	120088
313291	736311
386919	299683
500917	426038
322993	556302
387155	294866
352270	560815
277447	888964
349636	483258
454499	308754
380848	276919
499708	436720
146251	936651
352822	561389
351774	559114
545136	112446
526509	116734
255432	688786
329971	727643
345186	563182
528147	116938
609524	231152
301660	965239
501904	111447
602100	226797
348503	557499
337989	664205
617064	216756
601648	228876
352730	561216
362371	508471
334468	483796
436687	531642
338863	553359
426847	514696
433811	521875
395621	192960
309677	732468
570146	140525
325808	514175
335317	551933
305090	533293
302475	531402
369886	520169
365157	523815
347619	997134
300999	258609
240668	566523
361034	496452
348864	559810
438185	399817
477939	351108
544517	112043
323879	721882
352483	560909
433402	251906
436608	532006
474201	339687
589357	151967
436777	347513
436853	347847
339849	556279
454612	305401
351879	552202
358571	544908
474376	339495
318394	538884
403882	239116
393502	89627.4
341743	549174
548527	249714
348573	468240
417400	388971
457982	131635
458719	132251
466412	134645
463376	132104
470996	137863
458762	132458
472206	139641
458205	131540
463413	132121
386688	292349
538114	267357
386995	298529
552190	249493
449594	333362
601622	227721
341114	552962
338797	555386
344292	559515
324401	548227
616621	216373
385758	299296
385743	299460
608116	230869
448089	336867
398496	241367

## Sheet: B road
x	y
418562	371511
415440	374177
405007	382491
404893	382562
441498	368258
441641	367943
441153	367997
441871	368561
445612	375574
449098	370270
449070	370178
449009	369967
437653	374803
449095	371569
449123	370367
438216	373748
449116	373970
440408	368874
435062	379563
447400	371570
446423	372255
437203	375272
440950	366407
435786	373326
442450	369961
435834	378469
437783	373767
449108	369170
449107	374069
449036	370059
448977	374377
449005	371164
438265	371475
445644	375474
439702	373668
449110	373168
438997	379066
435614	373389
404186	379948
356163	184221
369887	409273
424105	352659
438291	371554
449005	371164
447333	373753
449091	373071
440200	369066
447412	371973
441852	368457
440998	366363
441916	368765
442450	369961
446423	372255
436688	372961
449303	375650
440489	376784
436405	374564
435786	373326
435012	379964
449112	373867
441831	368362
442501	370169
435610	373956
443502	363968
443543	363676
448903	369736
441498	368258
436508	379489
441224	379099
440769	368533
442296	369472
435501	373468
442475	370077
437783	373767
439386	372671
442501	370169
446719	373277
435610	373956
437502	373470
438088	371675
440769	368533
447023	373158
435819	373264
441290	368343
441504	378975
441296	379057
437597	372062
439603	373666
445497	375576
446760	373199
446823	373080
447382	370661
448708	375292
441114	368074
446782	373158
437775	374104
445644	375474
439307	373649
449086	373470
435348	373713
530312	105121
614618	224118
443602	180746
422778	355756
435186	380175
445497	375576
441852	368457
449036	370059
440922	368391
447127	373357
447230	373555
436299	373144
439400	372948
441114	368074
448903	369736
449099	374571
441916	368765
436593	373050
436901	372945
437997	374068
438311	379285
436391	373123
440188	378802
437715	372002
441504	378975
445616	371552
445727	371638
446823	373080
436104	373175
251560	74563.6
496549	104019
496999	103902
345664	727810
100297	743926
431377	345255
440367	332035
418277	374561
415703	375973
418548	371785
433385	343347
440304	368971
442081	367448
449091	373772
446423	372255
436104	373175
446760	373199
444000	360669
441114	368074
428388	355399
147440	843867
418178	375459
440367	332035
433385	343347
432179	344441
416930	377448
418308	374472
437406	345766
429761	327837
439603	373666
438674	371469
441818	367778
438920	373564
439400	372948
449009	369967
438088	371675
439703	369368
441114	368074
440819	368485
449110	373168
439691	369270
440922	368391
440233	367687
442501	370169
441809	368266
440304	368971
440006	373590
436414	373117
436016	381375
535092	141367
274687	341853
101601	744074
402009	382202
400194	380374
424241	358842
427040	353614
423423	351960
418246	374650
418411	374279
424262	358786
439982	369244
442450	369961
445928	374523
438819	371574
436508	373085
240073	79458.9
495904	154544
291684	333565
262383	365946
277769	799790
449509	96126.7
446679	86127.3
497636	103281
418277	374561
414897	366479
418097	375552
404074	380002
437397	345457
447303	370668
426936	353526
417788	349663
444779	329919
428616	349268
449091	373772
440233	367687
441695	367844
439096	372303
440300	367567
441051	368194
442296	369472
438088	371675
442501	370169
442081	367448
446342	372141
440304	368971
440511	368777
446719	373277
440922	368391
446544	373682
440904	366469
442009	369065
441818	367778
440769	368533
439620	369364
446423	372255
438970	370425
441090	366163
439643	368698
277465	371504
321410	368376
321070	369662
250062	378526
268814	341666
296384	336363
440910	331948
425174	370039
418225	374758
443644	334819
418223	374773
418162	375176
430897	334273
430811	334367
430908	335970
424177	375423
422971	361755
429606	353874
428447	354697
435202	319163
443777	359946
437729	374682
447638	374244
449066	372466
442208	366870
437227	374553
439436	372854
440200	369066
442317	366674
446423	372255
441809	368266
440233	367687
440950	366407
435402	373469
436810	374585
438877	371582
400796	380581
450303	129364
449904	132633
458986	134442
392016	570576
419249	567608
416692	568813
290984	339865
294500	335437
277389	370611
285287	353770
299071	320920
497359	103678
507863	114049
440355	331854
426154	366339
426388	368195
438578	323763
426319	353146
437184	360890
439174	357168
448903	369736
439327	360943
438772	372071
420096	367674
438141	350317
441674	334042
441384	332668
405196	372958
427081	378840
430299	327050
448804	375273
446342	372141
447400	371570
437828	374482
439502	373665
438920	373564
449131	370466
442501	370169
442438	366380
440092	369156
441641	367943
437899	371864
440704	1.13857e+06
507776	113986
460939	131797
457506	132138
456949	137246
447582	127646
288598	330143
292668	334675
269884	341814
299071	320920
528131	116499
418411	374279
418238	374675
403924	380005
442081	367448
441890	368672
440511	368777
439603	373666
440614	368680
441818	367778
429684	327952
427308	356358
418208	374870
528116	116450
456955	137143
469688	195398
532121	118076
252741	126632
248403	59426
250577	74560.7
418162	375176
460811	1.19164e+06
460245	132091
448792	113943
585188	221688
408861	604951
335380	356926
332304	351059
299071	320920
523812	105939
446719	335845
447813	333235
436002	380471
428795	355499
356022	426187
296875	348623
277072	320087
436420	380868
424125	358995
446423	133251
412710	581291
321696	697044
322005	697156
318924	697792
327173	699277
324007	698870
315055	694518
311919	701318
277194	320142
381599	390577
461432	131829
453887	132878
447606	127739
459626	132507
453985	132906
460711	131863
453005	132806
452613	132836
443724	351947
427101	356307
443906	398051
511990	230109
347269	994375
450386	513978
418010	568351
408734	565911
400198	568492
406671	593428
407607	557004
411253	579594
402387	567202
390203	570538
328268	699273
311918	701322
252429	373265
244278	391070
441099	398099
322274	697585
236878	379967
237366	378466
319001	355269
242084	377866
239836	379040
436196	380579
302189	319115
526021	117117
353392	483605
349021	481314
338583	553725
353220	483538
309070	728936
335867	584954
328562	557047
528116	116450
342347	558851
309184	729016
613028	226458
610750	230742
353662	560460
617205	216461
403273	131315
376595	479206
529340	115694
418366	374329
323221	556855
331047	556495
356025	548818
328809	556960
461212	131724
450903	129361
448344	122167
458605	132536
452210	132885
452712	132826
300736	241526
611383	231687
206182	83007.6
314153	543852
331849	556563

## Sheet: Major road
x	y
587518	152581
418631	359310
416893	360290
445375	363468
439590	370022
446519	375943
445589	370938
444298	374904
449603	377077
449801	377095
449504	375970
441946	370826
439195	370259
440746	368702
444513	374948
436860	369680
440895	368560
449718	369620
439389	370801
447400	366053
448703	369742
442010	370778
445375	375384
448003	376383
435915	369067
443683	371363
447495	370258
446703	370818
429004	338864
440502	373479
444100	371256
444603	367238
443903	367240
335074	710534
324592	711862
250072	343116
255579	369603
255789	369542
434809	359001
442334	349226
437220	352004
423323	375299
424502	374488
410642	367909
420858	370763
423414	366184
420249	385389
442822	370737
437783	370967
444197	371238
444100	371256
451101	369363
440412	369373
440189	369755
440388	369247
446015	370803
442907	365712
446205	366275
438703	370368
444500	371239
439902	370976
444841	372625
441946	370826
444911	371208
445589	370938
445382	371035
443909	366258
441900	370865
442319	370547
439031	364869
437704	371079
436180	369194
441102	373573
441588	373830
439004	367369
432213	362050
443381	392753
241268	103894
295786	75642.3
428258	1.17711e+06
484914	139796
435303	571784
422312	375706
420280	385769
441372	373710
440541	369086
441130	368422
447400	366053
441486	373793
441588	373830
445803	370868
444500	371239
435200	370594
438504	372764
446297	366253
444740	372531
446841	370875
441006	373554
446403	370795
446603	366169
445792	366656
443909	366258
439121	370820
446205	366275
447303	366064
448093	376372
439497	370058
439889	373105
447103	366062
441522	368198
441899	373857
439301	372960
444197	371238
447702	376378
442203	370669
440906	370869
439884	373165
444946	372737
446519	375943
440010	373152
439004	367369
438980	367257
444884	373432
442907	365712
444527	373703
438904	367569
444100	371256
445944	366511
444703	367238
441604	370973
441692	370973
443907	371291
238061	111350
249878	54432.2
429043	1.17796e+06
411406	367602
403557	389450
407096	374670
431360	333710
420246	385163
418499	382670
442604	370662
441903	365364
440401	370880
439389	370801
446904	366071
443683	371363
448499	377142
445636	366803
447663	376972
441486	373793
445050	372958
440281	369470
442895	370781
448803	369739
439209	370787
446402	375876
440700	368767
446577	370767
446649	370887
443582	371197
435423	376190
437652	374536
439004	367369
441196	370910
444946	372737
439802	369967
444713	375043
438904	367569
435175	376968
443088	370894
444307	371268
440189	369755
446841	370875
439121	370820
443990	366297
439506	372952
235729	92667.6
275696	48829.9
430805	346958
403531	389492
422105	368072
409200	369754
413128	366088
423603	374965
420791	382439
440746	368702
444911	371208
444307	371268
441486	373793
445412	375465
438697	371918
444513	374948
439302	370772
443013	370851
235423	87095.8
259877	55636.9
433579	1.17087e+06
523837	160250
430525	356501
422105	368072
409163	380461
415395	371312
411479	379275
406991	374372
415924	376318
407623	377569
409971	368848
415505	376462
409257	380607
403378	388867
403579	387971
454017	378153
440446	357899
438808	367560
439242	360652
429290	315753
434300	328713
433600	328602
440596	368965
442895	370781
444392	374918
447400	376761
448603	369745
444298	371230
447605	365999
444307	371268
448790	376251
441011	368484
442203	370669
445382	371035
448983	369874
441102	373573
441907	367973
445589	370938
446649	370887
444298	374904
448503	369767
443907	371291
441418	373866
446402	375876
446841	370875
445006	371193
442907	365712
440317	369576
446659	370870
245405	125938
245792	123427
246191	124265
253980	132353
254173	132323
305620	180009
256080	675006
522764	160912
523246	159805
523502	158935
536518	142942
322088	693609
270769	336362
271290	335527
273001	322776
280915	322212
269387	339761
269780	338665
269361	344020
269371	345475
270783	342765
285959	314362
271430	330570
424233	380618
417008	345263
427898	339910
433803	347959
422205	343053
416885	344925
422107	343105
422278	343002
418797	346242
420260	384972
438483	334373
407062	374583
415924	376318
448302	365960
403378	388867
434600	342471
430042	321270
429834	314673
444911	371208
447663	376972
445589	370938
445006	375166
442895	370781
436490	370566
439590	370022
443325	371031
448907	376167
439302	370772
443013	370851
441900	370865
448202	376396
448402	376406
447594	370162
436116	369196
442907	365712
442010	370778
439884	373165
256964	675819
267732	676671
267981	676807
522626	161148
522598	160957
522859	160776
497787	122229
289278	332382
291471	334768
291587	334961
292378	335673
255830	362188
262385	313261
270618	337703
271934	358942
272734	324952
272195	358570
271562	318470
288781	331966
291491	334862
270046	338228
271339	331360
271656	328779
261276	368070
267180	360498
266269	340202
271562	329475
439113	89398.6
460325	91303.5
450848	90071
450639	86966.2
417613	350176
403549	391779
426592	363762
423726	365917
414002	364770
405290	382970
417919	375617
420503	331605
419491	375979
407096	371567
403531	389492
413089	378452
423339	375287
403565	391853
415442	362249
403540	391274
416004	376278
423519	366085
422055	368131
403651	392502
403600	391971
403546	391763
436601	352075
445506	370975
439703	351387
422197	343057
419342	345202
416711	360171
429100	338763
423503	342269
420703	383368
442604	370662
442101	335262
441543	336722
449900	369540
444004	371273
448402	376406
443013	370851
444596	374985
444911	371208
441946	370826
451098	375457
444513	374948
445685	375703
452641	374683
453115	373773
450618	375697
427120	319783
430717	328519
443206	370962
444197	371238
440317	369576
442895	370781
440292	373448
443683	371363
444100	371256
440412	369373
440787	368657
444406	371243
441486	373793
436299	370582
444003	367239
442010	370778
440189	369755
444703	367238
443708	373971
446659	370870
441705	373863
437652	374536
446297	366253
446301	370786
439802	369967
446519	375943
425001	365869
235082	102842
238972	111614
242562	114793
235422	99426.4
235999	89234.5
423805	388127
456594	144950
453834	140528
453799	140643
452334	113215
527652	147543
521920	150868
494574	154305
447646	167742
287276	330667
287715	340450
288242	331537
232516	378471
260773	344367
262194	337263
271197	332567
269972	340299
272386	318051
272482	335987
267785	341144
272367	326240
267571	318890
266040	355556
257015	352948
262148	336873
268873	344785
276726	316266
416478	340668
419992	386351
448563	365972
416506	376091
417919	375617
416598	359267
413282	365857
446695	330372
406519	381398
419102	382659
414618	377277
416272	338277
422110	343091
417001	360278
442121	349461
429110	360589
439324	362770
418906	346226
429475	346312
416598	359368
420365	369328
420663	383278
420751	383419
429876	314444
416597	383453
426174	329470
433506	363064
437594	348068
405683	394302
405706	394313
405429	394184
423421	366178
416573	345732
440603	373560
443013	370851
420498	369164
433561	363123
436602	358165
439515	358991
439103	335567
422594	342757
446301	370786
439708	369992
440317	369576
446393	366227
448503	369767
443907	371291
439802	369967
444302	366372
444307	371268
445636	366803
446297	366253
444004	371273
441903	365364
443206	370962
442624	370666
418503	382775
237560	110977
239703	111926
442707	125740
463292	132066
501911	146938
526222	167967
421271	567809
390851	565425
402403	623341
419068	594564
402348	563695
413225	575476
288930	332283
289977	333073
290581	333767
290875	334073
291766	337811
291226	338515
297270	339174
270781	336730
271305	331656
269577	343468
271011	335741
270744	336566
268446	340615
258368	332268
523747	114620
441796	334466
431192	347175
411539	379180
406403	381479
431771	347213
416960	342490
421984	343119
419908	346244
439406	340793
422276	367766
415853	333478
419006	369485
437323	334293
446611	335395
443503	333665
416254	353847
426587	330813
420203	331760
406953	374252
446988	335435
422581	367411
434607	328698
440302	344669
418005	375581
407314	374995
403748	386627
416600	359253
414527	364275
416614	359157
407597	377366
406676	372056
403704	386677
411620	379126
429061	338783
418602	346280
407433	375483
405292	381619
428206	346480
436337	337894
440709	330567
445703	346866
442778	334013
444273	342076
434021	352877
423204	375376
450312	364576
444005	366340
424304	374680
442398	335151
428079	339745
431704	337471
418360	346320
429886	329783
444307	333274
438917	356134
422197	343057
415723	333246
445309	371079
441196	370910
441292	370926
444100	371256
439004	367369
444596	374985
446301	370786
440292	373448
443206	370962
438703	372176
436490	370566
448983	369874
445382	371035
447303	366064
444298	371230
443013	370851
446297	366253
422333	367770
421603	328560
247969	128107
263083	106939
293734	126385
235611	92945.4
470203	137145
430265	104642
442707	125740
453400	139743
454807	142440
494625	156161
494634	155646
502309	147010
496798	154264
497210	153251
488006	148284
604823	229357
404016	564036
266954	318583
266787	318450
277887	338262
280279	321768
281583	339362
286303	328849
286677	329174
287973	331216
288654	331793
289582	332665
290181	339764
291360	334583
291453	334731
259580	369669
259250	347174
277184	337564
268783	339726
266758	340762
269604	343711
271377	341037
262948	340141
259793	335155
495981	126891
429625	357510
418200	375565
429317	360468
451307	375378
433201	362768
428125	362094
436296	347817
442492	335125
436302	336464
425491	331133
416094	376273
407395	379668
411662	379103
406953	374252
414950	363494
414094	389529
420871	382346
400442	383961
418406	346315
417524	350172
443717	366236
442895	370781
441604	370973
439004	367369
446594	375986
444004	371273
442822	370737
444713	375043
438744	371860
443206	370962
443792	366181
443325	371031
439446	361770
432343	320486
425088	372459
423358	342327
429614	360307
417005	383471
421969	369756
244035	116961
235088	86824.6
235422	99426.4
235880	88535.5
285369	77418.5
336188	407973
468107	135639
481087	144588
425941	578014
252918	367346
255679	369605
254751	369708
232581	378283
261363	339193
274738	318294
291697	335049
289980	339833
320089	351756
548696	107879
549900	107206
550907	106229
552688	105131
553987	104965
555636	104715
554247	104913
563105	105130
231401	104597
235088	86824.6
235465	87145.2
265276	51641.8
549870	107225
555622	104716
553938	104921
548649	107903
550918	106152
554231	104916
464440	133305
473108	139340
415084	594385
361380	563725
255396	370360
257395	369253
548708	107873
548672	107891
521807	113643
560886	104655
560246	111366
424808	375972
235049	102889
235399	99332.1
235758	97972.9
236052	84760.9
283593	707908
283618	708105
560823	104667
560211	111370
548649	107903
431574	580186
373581	549409
427405	578895
404025	554983
420218	568805
248373	367088
252046	339209
330707	350650
263484	371883
256298	369712
562127	159002
565505	151622
600852	126770
600126	126433
443296	392868
251106	114284
253668	103755
247726	96193.9
251798	684196
513426	116417
451727	532180
419333	569818
329597	694833
334877	700386
297291	339264
306496	366150
248681	386519
267007	374052
273375	318003
248284	359266
302471	379488
305970	369085
337961	796649
599938	160988
468107	135639
474984	141700
449271	132232
449010	333864
425015	372872
432609	382130
448015	399874
347087	389589
513450	239171
516913	237806
511940	241235
512636	240519
510598	249296
506511	250279
516847	248393
509915	251306
517732	237829
503597	250039
503280	233450
508099	237478
507794	230652
576125	238241
447690	534961
392551	570442
405361	619478
420631	566794
420138	614516
415291	573400
295871	83350.7
297875	81395.3
341189	717192
330764	713220
324119	701706
311065	703816
311022	703348
318403	689233
309026	180310
314756	359272
272073	319923
279645	321081
252701	366957
291471	334768
292268	335584
271469	335593
271576	318511
291483	334823
296780	338572
255649	369604
323204	341804
314457	178552
309983	179922
348879	430118
421904	566585
476103	518699
450891	530685
447004	517287
427592	571972
444505	517790
451865	531779
468250	513438
400737	583267
258583	51921.4
297833	81625.8
323406	701584
313056	697809
289165	332351
329300	363660
310583	187245
308984	180310
310877	179813
337670	346926
262674	365627
255113	373357
325898	367640
420128	369417
417626	375643
420249	385389
344211	556211
348139	457470
431200	115140
365825	216622
308788	725211
283988	722993
343995	313494
351595	560642
611660	158054
346491	559895
335850	552344
322905	547652
349869	560092
308682	725013
299068	724753
337912	561653
516048	128579
344181	559626
544094	122165
351533	558960
349572	528404
488651	441031
320691	685902
370835	505217
505290	125664
349903	479962
345541	559861
371338	546397
326879	665794
528344	141783
349911	558108
355890	341196
355567	333295
309266	730229
366975	474166
405377	259350
349959	560120
344487	559707
340760	447408
501449	445404
346788	546013
343203	555971
299169	527267
326783	727820
286933	765006
276695	801016
343580	556018
333288	550605
310316	533033
313813	534368
326524	664846
352578	342813
376231	403283
325266	548845
296085	713610
321587	739214
350926	470193
336962	553222
500018	107290
344275	559653
345685	559798
333418	1.01579e+06
327303	1.0242e+06
328714	1.02158e+06
326656	1.02542e+06
305437	529228
359402	647500
331951	1.0177e+06
568121	202427
332400	550550
367792	521542
343721	554055
344817	992731
351167	560549
364840	643512
358166	559590
369682	549029
362359	559378
363047	559315
303107	741702
314502	715074
358172	648038
328257	1.02266e+06
343830	482024
332158	1.01699e+06
553630	112471
345488	559861
350313	558252
318812	537114
344218	290290
546810	251756
419097	369477
406806	380956
376172	403169
415802	388977
449276	128164
421342	232394

## Sheet: All roads
x	y
405956	381488
400602	392883
417555	381781
416096	375364
419789	371888
404458	382645
405305	382378
404198	382171
437505	369655
436114	369965
438894	366124
435206	380268
439804	366075
435393	372282
437836	371164
446834	370151
436380	371983
436493	372476
439000	374642
442802	372765
441835	373981
446992	371078
437907	373269
442219	369352
441022	366848
440711	366773
443417	372072
449075	373667
442502	372758
440603	373478
440105	375370
448903	371171
438397	373764
437908	370271
438188	369665
439226	365991
437802	372869
439805	374953
437880	369863
441123	366947
440924	372072
439897	373570
437023	373778
446888	371073
444109	372326
447999	369568
449216	374774
437402	376559
437902	370633
439198	369869
440416	367276
435902	369768
448690	371103
447118	376243
446588	370567
447387	370137
439300	366150
440005	365970
437091	370099
437190	370176
435141	369741
448783	375688
448704	376097
448302	376767
442623	366226
440091	373188
437002	373556
434907	378458
435018	378167
441940	373675
437901	372378
447509	376671
438503	369354
447001	372773
439616	368959
442381	372772
442294	373169
447998	369369
441411	375298
436719	370179
437984	372800
446916	370110
436699	370969
437965	369965
439525	369609
448799	370224
438102	372396
447596	376776
437696	373751
446119	371947
447593	370272
436694	371186
438764	370766
437904	372457
435900	378680
439805	375567
439303	369768
448052	366286
446701	371078
437498	373168
437096	373169
439680	369171
440303	375654
448109	370758
442828	374221
443233	373566
440086	375466
436604	370661
440593	375759
437903	370062
437305	373445
447902	368368
440519	373376
436790	370063
436111	372374
446903	370867
436905	372269
436193	378725
436911	370039
437301	371477
444319	371366
447697	376176
441903	367368
440589	373400
437601	369674
439109	367072
437204	372561
437405	372744
438207	373386
439313	369399
451711	368368
404726	381275
400348	393139
244427	101428
256773	56144.8
259679	55690.5
495760	104558
358992	179348
360399	169737
376979	178753
247410	355973
247047	351679
260003	338469
252382	366474
250625	365603
442304	180949
373107	408456
375589	407456
380901	409676
590903	147318
608241	122841
429265	356274
426096	353218
421990	368969
437291	372666
439818	332287
437404	327451
438794	330576
440204	375648
437795	373471
441167	364456
436114	369965
440585	373245
440892	364680
438503	369354
441022	366848
441835	373981
437802	372869
437789	369718
443201	365774
447911	368667
438199	369769
448092	366168
442802	372765
447114	370800
439404	369671
437992	370307
442100	373464
446105	370786
436111	372374
437501	370468
441676	374676
451705	368251
446834	370151
438713	367973
442188	375682
439226	365991
449075	373667
439922	369293
440901	369966
440415	378858
438091	370368
436591	372671
443601	371567
441914	375339
447410	376561
437598	373489
448726	375968
441940	373675
441701	374469
440404	363158
440321	363075
442209	373367
442402	373971
447985	369259
447702	376468
436705	373556
444332	371770
440711	366773
439118	371373
443108	372575
438266	369655
440692	366484
440603	373478
438306	374087
444132	373814
444500	361967
437405	372744
436994	373867
440106	365570
439126	375327
438207	373386
448704	376097
447613	369986
447900	369759
439897	362475
441110	365465
436640	370473
440100	366081
438002	372464
448109	370758
441100	371560
438403	372569
437487	373267
436402	326978
435813	369350
439313	369399
444027	373737
447999	369568
442294	373169
442105	373815
442902	372756
435413	372173
437505	369655
444203	373665
447202	377164
438814	370878
437927	373177
442603	372770
436493	372476
437349	373055
438304	378201
446582	370667
443097	374474
444209	373848
438093	372775
452302	367575
452524	367570
436985	371080
443446	371955
446524	370968
434857	338160
436825	358000
446262	341482
450202	364369
236784	90510.6
250984	52466.4
268372	57439.2
287575	66439.1
305671	85534.6
436293	385278
486906	149043
436125	571402
443306	181948
441657	179679
368792	403969
498699	103876
438121	369765
438620	374353
437907	373269
440404	363158
435591	369455
443864	374509
437705	373959
438603	374951
440892	364680
438705	371668
439609	365291
436801	372271
442802	372765
442703	372774
437934	373993
448052	366286
436111	372374
448054	366367
442219	369352
439203	374648
438093	372775
438803	375067
437802	372869
437735	372792
446588	370567
448131	376760
441118	365671
440894	372267
440603	373478
440204	375648
438602	373469
442188	375682
441895	378780
447975	369172
443400	365872
444209	373848
447305	370778
436518	371851
438501	374869
438901	372871
449075	373667
446903	370867
446702	370185
438188	369665
439726	368586
442207	373745
440205	363179
444903	371319
442774	370662
437596	371862
442294	373169
448093	366869
439652	373163
448726	375968
442502	372758
441496	365118
438726	372968
447986	369270
447899	368569
442402	373971
447707	366000
438713	367973
444109	372326
437405	372744
445481	374697
437500	372469
438009	371777
442209	373367
441426	367223
435606	372465
444102	374881
445102	374572
437795	373471
448304	370172
437908	370271
447907	369970
436703	379461
441022	366848
438209	378067
442392	372471
435899	372470
449216	374774
444332	372278
436549	371668
437091	370099
444006	368367
437300	372756
446582	370667
436816	372172
436600	375261
437189	375095
447999	369468
439718	370927
447910	370293
442860	373873
441301	371367
439400	365345
440897	366778
438102	372468
441784	378693
436212	375499
439299	375391
444319	371366
447293	371173
438297	374755
442603	372770
436902	373557
437096	373169
439103	374645
442505	373405
443385	374273
438108	377667
439226	365991
442302	372464
435801	372571
435818	371669
438495	371366
439907	373272
437992	370307
443292	373774
274167	92864.7
294786	93467.1
295383	93236.8
309798	95109.9
439196	395188
439026	397663
440866	1.12126e+06
428641	1.17733e+06
517929	110555
378151	410451
380496	408968
517926	170845
442028	397561
403728	394456
403910	386681
411142	378268
412819	365941
430291	326782
434595	351298
446600	369878
446602	370176
446834	370151
439296	372474
444333	371461
438597	374756
448302	376767
442100	373464
438332	373675
444332	371770
440585	373245
447312	370505
447900	369759
442004	372742
440204	375648
446588	370567
442603	372770
436493	372476
435179	371662
440711	366773
439286	365467
440091	373188
437101	375081
441733	374278
438803	375067
446499	370797
443983	374671
444319	371366
448092	366168
441022	366848
441600	365273
442005	373486
437979	372847
439299	375391
443300	367130
439922	369293
443411	372096
446702	370185
437801	373173
442712	365874
436591	372671
434829	378765
448109	370758
438298	372468
451671	368057
437900	373458
436102	369869
437877	371781
440309	378860
444094	372324
447902	368368
437403	371475
437603	372168
436319	373673
435997	369869
440032	368857
439103	374645
437857	373052
440845	372578
439361	372582
438694	374673
436716	375186
435304	372168
440302	373369
442507	374066
437936	370173
436786	369859
437280	373068
446568	370490
439209	372363
444000	366968
438201	368973
435378	369666
441131	365570
439930	375860
443104	367130
449216	374774
442402	373971
438603	374951
449698	384371
234412	104308
291459	92831.6
295518	75832.2
428641	1.17733e+06
514396	103434
461329	99740.3
345389	726111
517926	170845
441418	395571
542522	116673
524403	135234
448396	132055
428720	320965
438101	325464
435116	347261
435638	348342
429006	355545
433903	343150
418192	374982
425100	316263
446582	370667
440892	364680
448102	370379
443638	366297
446784	366119
437795	373471
443601	371567
438105	372867
436306	372073
440585	373245
436799	371270
446588	370567
443385	374076
447998	369369
448101	376871
443895	360457
442603	372770
439202	375370
436502	375278
440091	373188
442637	365991
451671	368057
446829	370970
440496	367186
434542	339593
437713	355463
244980	122938
259349	51819
529817	138341
526812	136059
546435	121572
433817	332457
435303	333239
430311	334940
430487	333968
429478	337635
434802	331764
435296	346760
435800	352360
436294	337692
433635	346166
439236	366075
425474	331333
424901	352963
440104	332148
439819	332159
437808	332160
437634	332162
426408	364489
433839	337682
432121	333548
420091	371747
433822	337720
429886	321233
418564	371558
418176	375081
440586	339399
439502	339358
429104	321448
433108	318932
434702	331764
430501	328468
446834	370151
447619	376581
436510	373798
438201	368973
436306	372073
443440	371978
439198	369869
438603	374951
438422	371572
446582	370667
437711	371392
447904	366039
440086	375466
441123	366947
447596	376776
447114	370800
443602	372168
442098	375571
440320	368346
444973	373300
440213	368258
453215	376078
438901	369381
446541	370446
444339	371673
438597	374756
439153	365680
437904	372457
440825	372674
443337	373957
439718	370927
440103	370973
437598	373489
442188	375682
437327	374757
439102	365468
438468	369473
447986	369270
444903	371319
436342	373578
441395	371142
442100	373464
438396	374369
436799	371270
442704	366265
442489	366260
439680	369171
447626	369755
438297	374755
447641	370094
441806	365350
439907	373272
441022	366848
436994	373867
437361	372965
245382	129133
240464	93670.8
293480	93149.8
256375	675022
256182	674925
439872	1.13806e+06
437847	1.13247e+06
432635	1.1631e+06
432999	387182
527824	157628
528627	156494
528311	156440
522875	159076
489033	155076
492683	150028
323892	693152
322316	693222
325751	712624
250588	343104
447579	182858
150439	31293.5
488142	106024
517517	132436
498011	100353
430920	335263
440899	335448
437471	335669
436595	347558
434802	347165
427195	363261
428786	361063
435092	347165
431955	344639
438681	333353
438663	333483
438814	333157
412600	378752
403480	393250
403834	386688
411607	375183
428437	357513
416330	375219
418199	374973
420815	383590
425894	372161
406188	373597
428847	354279
442209	373367
447913	370649
441703	375294
443380	374165
443910	372246
443446	371955
442593	366063
444903	371319
441733	374278
446903	370867
439404	369671
440612	364574
438486	369769
440320	368346
436924	374168
439235	366065
439907	373272
440769	373437
444092	373784
446531	370271
448202	370566
436708	373643
446588	370567
443984	374769
442582	373567
439999	368167
439901	366059
438501	374869
437927	373177
443701	367142
441274	367097
438603	374951
447301	370869
439680	369171
439188	371166
447007	370074
438298	372468
440416	367276
438397	373764
442860	373873
440633	366433
441123	366947
436797	373879
436802	373370
417500	368763
236109	89924.7
237191	90514.3
253247	663507
443283	122644
437221	121340
430802	144440
522582	158655
486405	158642
522744	157349
532811	150715
489216	154959
484526	146625
484916	146907
523301	159136
336763	713840
292635	336566
271154	316329
280136	321148
273077	331554
286101	330740
268980	319077
284992	331494
272780	324764
450091	88935.1
450698	89870
460005	84437.3
449103	91431
458706	92129.5
448005	89336.7
450108	89933.5
450489	89506.4
460308	91735.4
449403	90939.5
448152	88922.2
449400	88437.7
453531	87474.7
448638	93334.7
458701	90321.3
447796	95457.2
454103	92498.7
439246	338492
425328	313239
405812	381684
406506	373864
425691	365791
414456	370839
414402	370874
413311	378282
403732	386868
405497	382069
405535	382021
403401	393556
411648	375160
404721	385492
403945	386502
438001	372392
428567	361546
408421	377699
434088	365454
440897	366778
436909	339559
434037	342809
437491	332061
437687	332186
437745	332348
438928	333557
439404	333163
439814	332479
440716	334991
441086	328971
441490	334569
401154	380477
404905	380374
402566	386739
442402	373971
440940	371975
451715	368468
442498	367139
441123	366947
439303	369768
443292	373774
442796	366295
442194	367265
444319	371366
439198	369869
443179	373270
438105	372867
439404	369671
438285	369782
446588	370567
442302	373069
446531	370271
442502	372758
442315	372970
442603	372770
446903	370867
442206	373464
449088	372269
439361	372582
435474	332309
442299	376680
435608	328962
434173	331661
434802	331764
429113	320789
442291	373266
435393	372282
442819	365673
437804	372360
447593	370272
439200	369968
443108	372575
440007	375157
443647	371485
439304	325060
429497	316860
427951	316393
442100	373464
443374	372223
443337	373957
441102	365768
448305	370866
441903	367368
446602	370176
442209	373367
446834	370151
443446	371955
446882	370192
443561	371661
446582	370667
443470	371860
438009	371777
443985	366593
439999	375577
440603	373478
437096	373169
441022	366848
440706	373144
441224	367047
439505	365765
436007	372467
438206	374783
436699	370969
447986	369270
436692	371048
439141	370476
440381	368395
435299	372371
438923	374670
438893	374869
442902	372756
438004	372970
436576	372588
444903	371319
437856	369932
438199	369769
446541	370446
437379	372031
440805	375571
440591	373150
447683	370471
442802	372765
439999	368167
436111	372374
438394	373169
436719	370179
439194	369413
441118	365671
443589	365988
436100	371480
417295	383371
235259	86968
235529	87335.1
236969	92274.2
237280	90634
238505	92117.8
238584	92230.9
238705	92420.6
245895	57838.9
248073	60343.6
248478	57737.7
253080	93948.3
462099	409678
252991	661097
438957	1.10985e+06
429094	145549
442319	121794
450496	113113
454373	139790
444925	122404
466832	153443
448338	112742
445292	118640
443595	121772
461014	148342
460706	148540
460646	148492
443308	121520
454712	142256
445301	118739
517296	149638
398900	90394.1
525411	165746
523409	159615
492796	149772
529223	164917
485723	147650
502320	163740
460438	148531
323586	364071
288877	337688
289291	340082
290317	331943
293244	334876
293482	334974
305534	357312
277543	372054
248279	361771
304098	343446
324585	363771
236612	383960
274478	320365
295854	332088
259468	320456
533231	170618
529351	170104
593746	119167
435164	348455
419501	371881
434992	346765
439174	336080
439276	336763
434974	346969
434991	346664
439450	337252
434323	342798
436478	363186
438403	363666
418176	375081
405897	380968
447628	339722
411354	379303
406301	373438
434996	379182
404768	393262
435225	345280
434494	343966
434522	343874
436704	336370
428025	362996
434215	366671
443905	367135
440897	366778
439128	360262
441073	366898
434893	351065
435116	347261
419814	369711
423297	381174
420846	329924
429310	315139
423290	381068
418199	374973
434978	344880
438907	333177
439418	332759
439401	332864
441885	334874
407728	377805
428815	343962
435104	347364
417263	375324
417089	375154
437979	372847
419004	371656
442928	341296
403419	393280
433211	333242
426508	346666
438699	326135
430204	334766
434208	332041
434577	331766
432898	334063
434706	332043
435057	332419
438502	335435
428777	361090
429035	355163
437853	345361
441745	339833
439063	359791
428993	321376
428799	322064
431900	364270
443147	340311
440515	328280
438082	374778
447902	368368
442315	372970
438700	374972
447907	369970
442774	370662
443983	374671
443337	373957
442539	372652
442597	365700
443446	371955
439109	367072
436829	369981
439616	368959
442100	373464
437202	371472
441123	366947
442201	372570
441806	365350
442717	365943
442512	365657
446588	370567
444109	372326
441120	375319
439901	366059
437113	371891
439608	366108
438020	373037
447713	370377
447097	372565
441196	365076
435304	372168
440416	367276
438403	374570
440910	371793
439110	370394
446973	370869
441955	373586
444333	371461
440569	364685
439907	373272
447683	370471
437911	371366
444319	371366
439805	375567
451721	368668
451634	367862
439652	373163
442381	372772
441106	364569
447097	370230
440583	366384
438105	372867
441301	371367
437998	374860
443179	373270
439805	374953
399899	384967
265151	100114
238705	92420.6
239038	92982.1
263174	55725.8
252775	660708
252567	660499
449408	129341
432501	147039
477004	141128
430634	148026
475480	141894
458708	132046
499744	152448
522405	165637
531406	146142
517370	147668
495039	159456
458977	143802
421096	569193
421627	563592
424560	546637
252631	359755
268192	316866
289785	337806
290909	337634
292053	333899
273581	317464
270707	335491
262477	306266
286890	338090
262244	337477
528132	182531
540310	107961
500263	102626
500189	103539
517517	132436
419537	341691
436320	337856
419854	369548
403834	386688
434717	347769
439333	336470
402082	386624
417415	375814
439019	365251
422382	364901
437101	349586
437367	324606
437080	350390
405395	382472
404597	394262
435071	355594
434317	359056
424859	346739
415380	355368
426380	364352
438047	364013
439015	363494
416750	385258
419824	370708
439108	360166
429462	361101
446111	366297
439295	362967
449144	375280
436294	337692
437838	366770
435427	350794
428818	360974
444355	334959
435009	339163
439128	360262
437203	347968
444676	329796
439298	336311
439238	336199
441182	332457
407626	377669
420809	383774
435619	347993
436507	338362
418597	371569
435624	346516
429817	342404
428472	344961
427907	356167
431014	333450
438502	335435
432609	337447
437018	338872
418496	347067
443300	341494
438111	335797
434906	378225
439311	362869
439273	336469
440515	328280
417380	377855
432106	321254
438798	374661
443601	371567
447913	370649
440381	368395
442105	373815
435904	373273
446973	370869
441111	365967
436600	375261
438403	372569
442712	365874
444276	372158
442603	372770
436694	371186
441784	378693
444403	372301
434306	377964
438018	371463
442796	366295
439202	375370
440711	366773
443400	365872
417510	381759
291292	107046
238941	92879.6
275952	60635.2
313502	177255
307876	181861
434302	386770
428796	397883
434391	386668
232851	662094
542522	116673
460418	105878
469155	152253
458606	132039
467734	135297
458888	134045
432524	126826
414949	101440
447432	129034
484210	146239
524018	169406
483298	144652
490705	151151
517220	153553
522800	179145
525715	166439
464455	133125
521024	161837
431755	581009
396584	550477
393915	563010
260869	302770
284603	340348
288168	329785
288593	332881
290679	332370
272678	376978
326388	338965
312462	352364
332973	351623
269541	345708
269483	343231
258280	331965
499111	103845
498004	125042
500410	101835
501739	102537
528135	116559
528593	120027
524947	136620
407829	378461
437124	349471
437230	347980
422939	381398
435901	347770
405956	381488
440191	336765
439246	338492
440812	335377
412600	378752
442601	334367
430894	330376
436705	350598
429508	328664
430605	318156
436276	350546
436181	350465
436912	350590
438375	363657
413000	368924
430984	351695
430930	352983
444599	347779
437403	372839
444903	371319
438603	374951
442637	365991
444297	371967
443311	373869
442774	370662
438422	371572
440583	366384
447810	376961
438199	372479
439800	374870
442603	372770
442100	373464
447986	369270
435798	371466
438602	373469
440897	366778
440535	373291
436591	372671
437696	369695
442796	366295
440127	370485
417064	344080
433993	363646
428993	321376
428614	320830
433921	363792
449830	364891
441110	365465
421764	357964
228489	102711
237025	90311.4
414585	481370
415712	478549
351094	422070
432952	386660
433763	386289
528134	116538
528581	119931
541528	109943
476424	144072
467606	135347
430612	148187
480400	144242
463007	131934
464388	132949
367682	80728.2
472994	105866
412295	520291
420810	573908
287276	351450
254259	368485
268380	375071
270174	338048
514340	103731
521583	113043
521577	112978
524902	137440
449305	384270
242283	105433
235517	87225.6
237682	85299
245174	79437.4
245390	58521.7
247868	60347.1
291556	91649.9
302463	90338.1
355871	425997
457397	1.20567e+06
541513	109643
562997	105081
552524	105036
521572	112931
438004	116341
448284	131997
462903	131837
446074	135345
449500	133444
444125	114631
459067	132562
465795	134360
459067	132562
448608	132233
448582	131215
449090	133771
474290	141154
591750	214675
585523	223052
593265	212139
589127	215455
428834	581411
421811	576052
431054	550973
401600	574253
418116	565472
414972	573131
443084	182010
447318	178729
513832	103838
557326	104722
521531	112635
521409	122415
525813	137336
594240	118927
235517	87225.6
235684	87932.1
236109	89924.7
237586	91029.8
238772	92539.1
240786	93647.2
245032	79619.4
245771	86688
252663	49325
252684	49408.7
252625	50715.3
310772	195753
307876	181861
431091	330474
430802	330565
447608	333249
441541	341541
430698	335971
442492	341609
430004	326658
427895	355970
430980	323586
428494	320338
433520	394176
429049	398149
445801	393974
357492	424377
557316	104637
413481	92951
419186	93310.4
411393	94144.2
451849	142380
431998	576290
433409	573187
399250	654200
417266	585933
423587	576773
417220	574890
431308	579790
433036	576848
258517	375159
323090	364083
513832	103838
542009	111038
509408	102918
527709	135160
587717	116211
575566	158393
570343	153905
572807	145580
633914	157825
560013	145729
559304	147551
600782	160634
637545	153173
604185	141714
589521	151682
596535	118881
443717	395970
443717	395868
418176	375081
244439	101151
244468	99923
236389	90117.7
238371	95210.3
238584	92230.9
251782	67939.7
252373	51397.4
252702	50446.7
252987	49538.7
264312	94029.6
271580	69935.5
291468	91722.9
293980	92644.1
430802	330565
431187	341429
429054	355757
431042	326083
430500	320263
437127	339551
426837	363054
443915	390080
447820	392612
525822	122237
559660	99058.4
442585	114063
446415	147238
594808	221642
336166	1.00897e+06
317088	298846
387790	636585
409598	566002
471288	518784
445293	531913
414714	573045
423402	592288
403217	576621
385711	633907
451544	512685
448009	518878
432016	516420
403176	577389
318149	709118
318757	699055
338298	714895
316089	683016
322700	693921
320931	343518
273768	317696
271990	317344
272233	317488
323278	364008
313176	359978
262343	380593
442704	182071
377158	403974
383215	390491
384604	392815
385596	392985
600673	159612
463091	131972
458606	132039
458719	132251
471296	138629
460304	131462
463641	132319
458718	132347
457874	131977
445662	148346
448833	132192
449809	333964
439784	365239
427991	356068
255477	663634
412515	373906
418176	375081
448815	399360
500320	250755
506351	230631
509944	248288
503283	232211
517817	238053
522522	249250
514018	236548
505708	237811
508317	250631
511705	233460
507688	246746
507347	228176
514612	236356
505727	235032
500310	250654
515406	256155
500334	250561
511676	249535
506510	224551
507914	249976
507924	240917
508025	250150
515409	247755
516946	236045
515314	256384
513488	251638
515060	246463
514990	251035
507612	249655
515406	234759
515381	234664
587313	241751
612724	231353
338086	1.01835e+06
323901	1.00402e+06
304342	229394
443990	515081
421361	569422
421213	568329
401797	574246
418513	571412
368634	559560
405605	576554
427372	566278
403428	603391
387675	537445
429902	516811
381578	570020
426303	578097
428406	554275
421600	569993
422224	569178
403176	577389
403650	575702
416627	573689
378702	551692
417226	625750
403618	575896
417802	587375
406736	599079
401296	566194
432016	516420
424483	593691
262849	110869
236647	90351
238253	91859.8
252634	50638.3
252624	50726.2
252838	49577.9
252625	50715.3
252987	49538.7
258897	55327.2
262479	49832.1
265277	93143.2
273794	67377.1
356515	710375
328496	702865
328215	699585
336960	714302
309665	186361
290414	332127
272021	317792
296433	350084
249280	357374
307793	185237
328478	370259
242498	386922
308386	181370
313239	179659
441709	175958
444587	179571
385846	411414
386301	409975
384802	394202
384803	392971
384814	393372
444019	396036
356102	423981
238993	665276
424279	396178
338512	392662
293203	264941
405704	576574
401496	574248
431284	516590
427663	578471
420911	569072
280880	101348
283489	100145
283674	100246
306498	112655
310187	113943
238146	91769.9
287191	92735.6
327250	702687
310678	187348
315131	179720
310588	187497
313991	178617
308269	181459
312039	184140
311280	182566
303991	343371
310185	182047
229284	380163
315678	329344
272886	323565
296681	338462
288089	340259
442598	171044
384801	394993
384926	394502
386939	390710
395547	399923
438417	398583
434835	378871
451349	386237
540115	193646
538682	193457
540222	193837
421726	140330
300823	258565
302153	315592
309329	181092
603047	225773
602162	226778
600650	228101
600333	228176
350932	558094
489546	432295
561636	159535
349610	483781
457468	338748
532513	118044
602150	226796
600320	229792
342791	368159
351343	558859
385779	299165
343206	559202
351271	479497
386899	171010
384393	290001
386809	299853
415258	526251
340799	557382
359034	544341
439784	339232
601730	227233
346424	295087
600121	228332
353411	560891
340804	557388
425912	565454
521873	106421
529881	120088
313291	736311
386919	299683
500917	426038
322993	556302
387155	294866
352270	560815
277447	888964
349636	483258
454499	308754
380848	276919
499708	436720
146251	936651
352822	561389
351774	559114
545136	112446
526509	116734
255432	688786
329971	727643
345186	563182
528147	116938
609524	231152
301660	965239
501904	111447
602100	226797
348503	557499
337989	664205
617064	216756
601648	228876
352730	561216
362371	508471
334468	483796
436687	531642
338863	553359
426847	514696
433811	521875
395621	192960
309677	732468
570146	140525
325808	514175
335317	551933
305090	533293
302475	531402
369886	520169
365157	523815
347619	997134
300999	258609
240668	566523
361034	496452
348864	559810
438185	399817
477939	351108
544517	112043
323879	721882
352483	560909
433402	251906
436608	532006
474201	339687
589357	151967
436777	347513
436853	347847
339849	556279
454612	305401
351879	552202
358571	544908
474376	339495
318394	538884
403882	239116
393502	89627.4
341743	549174
548527	249714
348573	468240
417400	388971
457982	131635
458719	132251
466412	134645
463376	132104
470996	137863
458762	132458
472206	139641
458205	131540
463413	132121
386688	292349
538114	267357
386995	298529
552190	249493
449594	333362
601622	227721
341114	552962
338797	555386
344292	559515
324401	548227
616621	216373
385758	299296
385743	299460
608116	230869
448089	336867
398496	241367

## Sheet: Timeseries
Year	Month	Freq	date	Months012000
2000	1	0	2000-01-01	1
2000	2	0	2000-02-01	2
2000	3	13	2000-03-01	3
2000	4	28	2000-04-01	4
2000	5	13	2000-05-01	5
2000	6	9	2000-06-01	6
2000	7	52	2000-07-01	7
2000	8	71	2000-08-01	8
2000	9	34	2000-09-01	9
2000	10	25	2000-10-01	10
2000	11	5	2000-11-01	11
2000	12	12	2000-12-01	12
2001	1	0	2001-01-01	13
2001	2	0	2001-02-01	14
2001	3	3	2001-03-01	15
2001	4	17	2001-04-01	16
2001	5	25	2001-05-01	17
2001	6	33	2001-06-01	18
2001	7	47	2001-07-01	19
2001	8	32	2001-08-01	20
2001	9	24	2001-09-01	21
2001	10	19	2001-10-01	22
2001	11	18	2001-11-01	23
2001	12	4	2001-12-01	24
2002	1	0	2002-01-01	25
2002	2	2	2002-02-01	26
2002	3	2	2002-03-01	27
2002	4	25	2002-04-01	28
2002	5	28	2002-05-01	29
2002	6	21	2002-06-01	30
2002	7	38	2002-07-01	31
2002	8	52	2002-08-01	32
2002	9	32	2002-09-01	33
2002	10	27	2002-10-01	34
2002	11	14	2002-11-01	35
2002	12	7	2002-12-01	36
2003	1	0	2003-01-01	37
2003	2	0	2003-02-01	38
2003	3	6	2003-03-01	39
2003	4	34	2003-04-01	40
2003	5	22	2003-05-01	41
2003	6	24	2003-06-01	42
2003	7	36	2003-07-01	43
2003	8	37	2003-08-01	44
2003	9	18	2003-09-01	45
2003	10	15	2003-10-01	46
2003	11	9	2003-11-01	47
2003	12	0	2003-12-01	48
2004	1	0	2004-01-01	49
2004	2	0	2004-02-01	50
2004	3	7	2004-03-01	51
2004	4	21	2004-04-01	52
2004	5	39	2004-05-01	53
2004	6	22	2004-06-01	54
2004	7	4	2004-07-01	55
2004	8	6	2004-08-01	56
2004	9	4	2004-09-01	57
2004	10	4	2004-10-01	58
2004	11	2	2004-11-01	59
2004	12	0	2004-12-01	60
2005	1	1	2005-01-01	61
2005	2	1	2005-02-01	62
2005	3	5	2005-03-01	63
2005	4	41	2005-04-01	64
2005	5	23	2005-05-01	65
2005	6	41	2005-06-01	66
2005	7	53	2005-07-01	67
2005	8	46	2005-08-01	68
2005	9	24	2005-09-01	69
2005	10	16	2005-10-01	70
2005	11	12	2005-11-01	71
2005	12	1	2005-12-01	72
2006	1	0	2006-01-01	73
2006	2	1	2006-02-01	74
2006	4	16	2006-04-01	75
2006	5	35	2006-05-01	76
2006	6	28	2006-06-01	77
2006	7	47	2006-07-01	78
2006	8	35	2006-08-01	79
2006	9	17	2006-09-01	80
2006	10	27	2006-10-01	81
2006	11	16	2006-11-01	82
2006	12	4	2006-12-01	83
2007	1	2	2007-01-01	84
2007	2	3	2007-02-01	85
2007	3	11	2007-03-01	86
2007	4	48	2007-04-01	87
2007	5	36	2007-05-01	88
2007	6	51	2007-06-01	89
2007	7	183	2007-07-01	90
2007	8	139	2007-08-01	91
2007	9	42	2007-09-01	92
2007	10	34	2007-10-01	93
2007	11	14	2007-11-01	94
2007	12	4	2007-12-01	95
2008	1	2	2008-01-01	96
2008	2	1	2008-02-01	97
2008	3	6	2008-03-01	98
2008	4	27	2008-04-01	99
2008	5	66	2008-05-01	100
2008	6	31	2008-06-01	101
2008	7	51	2008-07-01	102
2008	8	66	2008-08-01	103
2008	9	26	2008-09-01	104
2008	10	29	2008-10-01	105
2008	11	12	2008-11-01	106
2008	12	5	2008-12-01	107
2009	1	3	2009-01-01	108
2009	3	7	2009-03-01	109
2009	4	65	2009-04-01	110
2009	5	37	2009-05-01	111
2009	6	53	2009-06-01	112
2009	7	38	2009-07-01	113
2009	8	56	2009-08-01	114
2009	9	28	2009-09-01	115
2009	10	20	2009-10-01	116
2009	11	2	2009-11-01	117
2009	12	1	2009-12-01	118
2010	1	2	2010-01-01	119
2010	2	2	2010-02-01	120
2010	3	1	2010-03-01	121
2010	4	38	2010-04-01	122
2010	5	39	2010-05-01	123
2010	6	26	2010-06-01	124
2010	7	19	2010-07-01	125
2010	8	28	2010-08-01	126
2010	9	9	2010-09-01	127
2010	10	9	2010-10-01	128
2010	11	2	2010-11-01	129
2010	12	1	2010-12-01	130
2011	1	0	2011-01-01	131
2011	2	0	2011-02-01	132
2011	3	4	2011-03-01	133
2011	4	9	2011-04-01	134
2011	5	13	2011-05-01	135
2011	6	19	2011-06-01	136
2011	7	11	2011-07-01	137
2011	8	20	2011-08-01	138
2011	9	16	2011-09-01	139
2011	10	1	2011-10-01	140
2011	11	4	2011-11-01	141
2012	3	4	2012-03-01	142
2012	4	10	2012-04-01	143
2012	5	15	2012-05-01	144
2012	6	20	2012-06-01	145
2012	7	16	2012-07-01	146
2012	8	6	2012-08-01	147
2012	9	10	2012-09-01	148
2012	10	8	2012-10-01	149
2012	11	5	2012-11-01	150
2012	12	0	2012-12-01	151
2013	1	2	2013-01-01	152
2013	2	1	2013-02-01	153
2013	3	2	2013-03-01	154
2013	4	8	2013-04-01	155
2013	5	20	2013-05-01	156
2013	6	26	2013-06-01	157
2013	7	17	2013-07-01	158
2013	8	20	2013-08-01	159
2013	9	12	2013-09-01	160
2013	10	10	2013-10-01	161
2013	11	3	2013-11-01	162
2013	12	1	2013-12-01	163
2014	1	0	2014-01-01	164
2014	2	1	2014-02-01	165
2014	3	6	2014-03-01	166
2014	4	36	2014-04-01	167
2014	5	29	2014-05-01	168
2014	6	30	2014-06-01	169
2014	7	40	2014-07-01	170
2014	8	18	2014-08-01	171
2014	9	23	2014-09-01	172
2014	10	12	2014-10-01	173
2014	11	4	2014-11-01	174
2014	12	3	2014-12-01	175
2015	3	4	2015-03-01	176
2015	4	9	2015-04-01	177
2015	5	12	2015-05-01	178
2015	6	18	2015-06-01	179
2015	7	12	2015-07-01	180
2015	8	11	2015-08-01	181
2015	9	12	2015-09-01	182
2015	10	6	2015-10-01	183
2015	11	1	2015-11-01	184
2015	12	0	2015-12-01	185
2016	1	1	2016-01-01	186
2016	2	2	2016-02-01	187
2016	4	13	2016-04-01	188
2016	5	22	2016-05-01	189
2016	6	56	2016-06-01	190
2016	7	35	2016-07-01	191
2016	8	40	2016-08-01	192
2016	9	48	2016-09-01	193
2016	10	26	2016-10-01	194
2016	11	4	2016-11-01	195
2016	12	1	2016-12-01	196
2017	1	2	2017-01-01	197
2017	2	1	2017-02-01	198
2017	3	8	2017-03-01	199
2017	4	11	2017-04-01	200
